# Supplementary material for: Cx47 Phosphorylation Exacerbates White Matter Damage and Kainic Acid Induced Epilepsy
Source: CNS Neurosci Ther. 2025 Nov 26;31(11):e70672. doi: 10.1111/cns.70672 (PMC12657264; doi:10.1111/cns.70672)
Supplement: Supplementary file 1 — Tables S1–S4: cns70672‐sup‐0001‐TablesS1‐S4.xlsx. [file CNS-31-e70672-s001.xlsx]

## Sheet: Sheet1
Title	Cx47 phosphorylation exacerbates white matter damage and kainic acid induced epilepsy
Journal	Molecular Neurobiology
Authors	Yi Li1,2,3#, Haohan Lin1,2#, Jiayu Liu1,2, Jie Chen1,2, Kaifeng Shen4, Ningning Chen1,2, Songyang Xiang1,2, Duan Wang1,2, Nong Xiao 1,2*, Ting song Li1,2*
Email of corresponding author	li.tingsong@cqmu.edu.cn	xiaonongwl@163.com
Affiliation of corresponding author	1 Department of Rehabilitation Children’s Hospital of Chongqing Medical University,
	National Clinical Research Center for Child Health and Disorders,
	Ministry of Education Key Laboratory of Child Development and Disorders, Chongqing 40014, China
	2 Chongqing Key Laboratory of Child Neurodevelopment and Cognitive Disorders, Chongqing 40014, China

## Sheet: table1 
Clinical information of human specimens
Clinical information of human specimens for western blot
Code	Year	Gender	Diagnosis	Histology
Control group
Con1	48 Years	Female	Right temporal glioblastoma	-
Con2	46 Years	Female	Subdural hematoma of the right frontotemporal region	-
Con3	48 Years	Male	Meningioma of the right temporo-occipital region	-
Con4	26 Years	Male	Arachnoid cyst of the left temporal pole	-
Con5	60 Years	Male	Traumatic subarachnoid hemorrhage	-
Con6	85 Years	Male	Left basal ganglia hemorrhage	-
Control subgroups
Con-1
Con1	48 Years	Female	Right temporal glioblastoma	-
Con3	48 Years	Male	Meningioma of the right temporo-occipital region	-
Con4	26 Years	Male	Arachnoid cyst of the left temporal pole	-
Con-2
Con2	46 Years	Female	Subdural hematoma of the right frontotemporal region	-
Con5	60 Years	Male	Traumatic subarachnoid hemorrhage	-
Con6	85 Years	Male	Left basal ganglia hemorrhage	-
Temporal lobe epilepsy group
TLE1	21 Years	Male	Left temporal lobe epilepsy	Left hippocampal sclerosis
TLE2	25 Years	Male	Left temporal lobe epilepsy	Left hippocampal sclerosis
TLE3	29 Years	Female	Right temporal lobe epilepsy	Right hippocampal sclerosis
TLE4	28 Years	Male	Right temporal lobe epilepsy	Right hippocampal sclerosis
TLE5	40 Years	Male	Right temporal lobe epilepsy	Right hippocampal sclerosis
TLE6	26 Years	Female	Right temporal lobe epilepsy	Right hippocampal sclerosis
Clinical information of human specimens for immunofluorescence
Code	Year	Gender	Diagnosis
Control group
Con	60 Years	Male	Traumatic subarachnoid hemorrhage	-
Temporal lobe epilepsy group
TLE	23 Years	Female	Right temporal lobe epilepsy	Right hippocampal sclerosis

## Sheet: table2
Cx47 +OL Differential expression genes list(|avg_log2FC|>1,p_val_adj<0.05)
gene	p_val	avg_log2FC	pct.1	pct.2	p_val_adj
Fosb	0	2.65024	0.891	0.558	0
Hspa1a	0	2.60285	0.855	0.572	0
Junb	0	1.75677	0.94	0.818	0
Fos	0	2.94966	0.989	0.869	0
Jun	0	1.6228	0.982	0.947	0
Dusp1	1.56e-285	2.02178	0.87	0.643	5.04e-281
Egr1	1.08e-269	2.07204	0.861	0.619	3.49e-265
Dnajb1	9.57e-252	2.53831	0.75	0.418	3.09e-247
Hsph1	4.95e-230	2.0949	0.748	0.45	1.6e-225
Klf4	1.13e-180	2.06932	0.64	0.314	3.64e-176
Hspa1b	1.91e-175	2.20968	0.755	0.519	6.15e-171
Atf3	2.6e-161	1.53804	0.746	0.514	8.4e-157
Stat3	7.92e-137	1.62852	0.71	0.524	2.56e-132
Zfp36	3.45e-111	1.51511	0.61	0.37	1.12e-106
Socs3	8.62e-105	2.9598	0.336	0.097	2.78e-100
Gm47283	5.69e-98	1.61263	0.55	0.31	1.84e-93
Gm26802	2.24e-95	2.78709	0.315	0.091	7.24e-91
Gadd45b	2.27e-76	1.83589	0.444	0.234	7.33e-72
Ier2	2.62e-72	1.30495	0.67	0.521	8.47e-68
Csrnp1	7.72e-72	1.99842	0.318	0.124	2.49e-67
Nr4a1	1.76e-61	1.54812	0.423	0.236	5.67e-57
Ifit3	2.11e-60	2.8725	0.172	0.031	6.81e-56
Egr2	2.88e-60	2.91151	0.18	0.037	9.3e-56
Btg2	1.35e-54	1.10191	0.658	0.526	4.36e-50
Nfkbiz	2.41e-46	1.0818	0.44	0.28	7.78e-42
Irf7	1.24e-40	2.51898	0.126	0.026	4.01e-36
Zbtb2	3.88e-38	1.26921	0.364	0.223	1.25e-33
Egr3	1.99e-35	2.82315	0.115	0.025	6.42e-31
Isg15	8.81e-33	1.91999	0.156	0.055	2.84e-28
Icam1	7.42e-30	1.09915	0.288	0.167	2.4e-25
Bst2	7.85e-29	1.48625	0.192	0.087	2.53e-24
Rasgef1b	1.04e-25	1.01695	0.341	0.229	3.37e-21
Ifi27l2a	1.62e-24	1.66085	0.117	0.04	5.23e-20
Irf1	2.88e-24	1.51312	0.173	0.083	9.3e-20
Odc1	5.33e-23	1.05979	0.251	0.151	1.72e-18
Nr4a3	1.12e-22	1.88354	0.128	0.052	3.61e-18
Wdr95	2.87e-22	1.96761	0.111	0.04	9.26e-18
Sertad1	6.55e-22	1.06816	0.263	0.164	2.11e-17
Casp4	9.98e-22	1.73942	0.113	0.042	3.22e-17
Tnfaip3	6.9e-21	1.23232	0.161	0.078	2.23e-16
Nim1k	2.07e-18	1.80277	0.117	0.051	6.67e-14
Trim30a	2.38e-17	1.49528	0.105	0.043	7.69e-13
Frat2	4.32e-16	1.40374	0.124	0.06	1.39e-11
Bbc3	1.55e-15	1.25173	0.149	0.082	4.99e-11
Gm8797	1.55e-15	1.19287	0.125	0.061	5.01e-11
Plin4	6.72e-09	1.06072	0.115	0.07	0.000217034
Birc3	1.46e-07	1.02342	0.11	0.071	0.00469927
Gstp1	0	-1.93122	0.597	0.925	0
Igkc	3.85e-300	-4.29101	0.023	0.397	1.24e-295
Uba52	8.18e-201	-1.31869	0.442	0.774	2.64e-196
Gm10076	2.16e-198	-1.63728	0.271	0.644	6.96e-194
Iglc1	8.43e-161	-7.9668	0.001	0.193	2.72e-156
S100a9	4.11e-145	-2.43365	0.056	0.306	1.33e-140
Itm2a	2.74e-106	-1.01937	0.34	0.616	8.86e-102
S100a8	1.18e-98	-2.12064	0.062	0.257	3.81e-94
Lcn2	6.46e-91	-3.29877	0.013	0.148	2.09e-86
Igha	1.43e-83	-6.19784	0.001	0.106	4.6e-79
Erh	2.56e-72	-1.1724	0.2	0.421	8.28e-68
Slco1a4	5.49e-69	-1.04324	0.223	0.441	1.77e-64
Vwf	1.64e-44	-1.77933	0.033	0.13	5.31e-40
Lyz2	2.99e-39	-1.00963	0.116	0.251	9.64e-35
Tmem252	2.65e-38	-1.73668	0.032	0.119	8.55e-34
Ablim1	3.31e-37	-1.0105	0.128	0.26	1.07e-32
Igfbp2	1.05e-34	-1.0925	0.129	0.256	3.4e-30
Itga1	1.55e-27	-1.13408	0.064	0.153	4.99e-23
Polr2l	3.36e-25	-1.09667	0.071	0.157	1.08e-20
Col4a1	7.45e-25	-1.1167	0.045	0.118	2.4e-20
Ephb2	5.49e-24	-1.4237	0.054	0.128	1.77e-19
Lgals1	1.62e-23	-1.00768	0.08	0.166	5.24e-19
Kcnj13	9.96e-22	-1.01491	0.064	0.139	3.22e-17
Ndn	1.48e-21	-1.08111	0.064	0.138	4.77e-17
Tshz2	2.63e-19	-1.21091	0.043	0.104	8.5e-15

## Sheet: table3
KEGG and GO enrichment results
KEGG Terms
#Term	Database	ID	Input number	Background number	P-Value	Corrected P-Value	Input	Hyperlink
TNF signaling pathway	KEGG PATHWAY	mmu04668	8	113	1.59844e-12	1.21801e-10	Irf1|Socs3|Fos|Jun|Junb|Birc3|Tnfaip3|Icam1	http://www.genome.jp/kegg-bin/show_pathway?mmu04668/mmu:16476%09red/mmu:16477%09red/mmu:12702%09red/mmu:11797%09red/mmu:14281%09red/mmu:21929%09red/mmu:16362%09red/mmu:15894%09red
Measles	KEGG PATHWAY	mmu05162	8	144	1.01345e-11	6.43542e-10	Stat3|Fos|Jun|Tnfaip3|Hspa1b|Hspa1a|Irf7|Bbc3	http://www.genome.jp/kegg-bin/show_pathway?mmu05162/mmu:16476%09red/mmu:193740%09red/mmu:14281%09red/mmu:54123%09red/mmu:21929%09red/mmu:15511%09red/mmu:20848%09red/mmu:170770%09red
Epstein-Barr virus infection	KEGG PATHWAY	mmu05169	7	230	1.22379e-08	5.18071e-07	Irf7|Gadd45b|Jun|Tnfaip3|Isg15|Icam1|Stat3	http://www.genome.jp/kegg-bin/show_pathway?mmu05169/mmu:16476%09red/mmu:54123%09red/mmu:21929%09red/mmu:100038882%09red/mmu:20848%09red/mmu:15894%09red/mmu:17873%09red
Hepatitis B	KEGG PATHWAY	mmu05161	6	163	4.91693e-08	1.78414e-06	Stat3|Fos|Egr2|Egr3|Jun|Irf7	http://www.genome.jp/kegg-bin/show_pathway?mmu05161/mmu:16476%09red/mmu:14281%09red/mmu:54123%09red/mmu:13655%09red/mmu:13654%09red/mmu:20848%09red
MAPK signaling pathway	KEGG PATHWAY	mmu04010	7	294	6.28669e-08	2.17748e-06	Fos|Gadd45b|Nr4a1|Jun|Hspa1b|Hspa1a|Dusp1	http://www.genome.jp/kegg-bin/show_pathway?mmu04010/mmu:15370%09red/mmu:193740%09red/mmu:16476%09red/mmu:19252%09red/mmu:14281%09red/mmu:15511%09red/mmu:17873%09red
Osteoclast differentiation	KEGG PATHWAY	mmu04380	5	128	5.24869e-07	1.37914e-05	Fosb|Junb|Jun|Socs3|Fos	http://www.genome.jp/kegg-bin/show_pathway?mmu04380/mmu:16476%09red/mmu:16477%09red/mmu:12702%09red/mmu:14282%09red/mmu:14281%09red
Apoptosis	KEGG PATHWAY	mmu04210	5	136	7.01039e-07	1.78064e-05	Jun|Bbc3|Birc3|Gadd45b|Fos	http://www.genome.jp/kegg-bin/show_pathway?mmu04210/mmu:16476%09red/mmu:11797%09red/mmu:17873%09red/mmu:14281%09red/mmu:170770%09red
Prolactin signaling pathway	KEGG PATHWAY	mmu04917	4	72	2.04668e-06	4.72596e-05	Irf1|Stat3|Socs3|Fos	http://www.genome.jp/kegg-bin/show_pathway?mmu04917/mmu:12702%09red/mmu:16362%09red/mmu:20848%09red/mmu:14281%09red
Pathways in cancer	KEGG PATHWAY	mmu05200	7	535	3.22362e-06	6.82333e-05	Stat3|Fos|Jun|Gadd45b|Birc3|Frat2|Bbc3	http://www.genome.jp/kegg-bin/show_pathway?mmu05200/mmu:16476%09red/mmu:11797%09red/mmu:14281%09red/mmu:20848%09red/mmu:170770%09red/mmu:212398%09red/mmu:17873%09red
Colorectal cancer	KEGG PATHWAY	mmu05210	4	88	4.39646e-06	8.37526e-05	Bbc3|Jun|Gadd45b|Fos	http://www.genome.jp/kegg-bin/show_pathway?mmu05210/mmu:16476%09red/mmu:17873%09red/mmu:14281%09red/mmu:170770%09red
IL-17 signaling pathway	KEGG PATHWAY	mmu04657	4	91	4.99624e-06	8.7774e-05	Fosb|Jun|Tnfaip3|Fos	http://www.genome.jp/kegg-bin/show_pathway?mmu04657/mmu:16476%09red/mmu:21929%09red/mmu:14282%09red/mmu:14281%09red
NOD-like receptor signaling pathway	KEGG PATHWAY	mmu04621	5	206	5.06832e-06	8.7774e-05	Jun|Casp4|Birc3|Tnfaip3|Irf7	http://www.genome.jp/kegg-bin/show_pathway?mmu04621/mmu:16476%09red/mmu:11797%09red/mmu:21929%09red/mmu:54123%09red/mmu:12363%09red
Kaposi sarcoma-associated herpesvirus infection	KEGG PATHWAY	mmu05167	5	217	6.48741e-06	0.000107465	Jun|Irf7|Stat3|Icam1|Fos	http://www.genome.jp/kegg-bin/show_pathway?mmu05167/mmu:16476%09red/mmu:15894%09red/mmu:20848%09red/mmu:14281%09red/mmu:54123%09red
AGE-RAGE signaling pathway in diabetic complications	KEGG PATHWAY	mmu04933	4	101	7.43781e-06	0.000115666	Jun|Egr1|Stat3|Icam1	http://www.genome.jp/kegg-bin/show_pathway?mmu04933/mmu:16476%09red/mmu:15894%09red/mmu:13653%09red/mmu:20848%09red
Viral carcinogenesis	KEGG PATHWAY	mmu05203	5	231	8.72417e-06	0.000132956	Egr2|Jun|Egr3|Stat3|Irf7	http://www.genome.jp/kegg-bin/show_pathway?mmu05203/mmu:16476%09red/mmu:54123%09red/mmu:13655%09red/mmu:13654%09red/mmu:20848%09red
Toxoplasmosis	KEGG PATHWAY	mmu05145	4	108	9.60574e-06	0.000143521	Hspa1b|Hspa1a|Stat3|Birc3	http://www.genome.jp/kegg-bin/show_pathway?mmu05145/mmu:193740%09red/mmu:15511%09red/mmu:20848%09red/mmu:11797%09red
NF-kappa B signaling pathway	KEGG PATHWAY	mmu04064	4	109	9.94968e-06	0.000145801	Gadd45b|Birc3|Tnfaip3|Icam1	http://www.genome.jp/kegg-bin/show_pathway?mmu04064/mmu:15894%09red/mmu:17873%09red/mmu:21929%09red/mmu:11797%09red
C-type lectin receptor signaling pathway	KEGG PATHWAY	mmu04625	4	112	1.10361e-05	0.00015867	Egr2|Egr3|Irf1|Jun	http://www.genome.jp/kegg-bin/show_pathway?mmu04625/mmu:16476%09red/mmu:13655%09red/mmu:16362%09red/mmu:13654%09red
Human T-cell leukemia virus 1 infection	KEGG PATHWAY	mmu05166	5	246	1.17476e-05	0.000162757	Egr2|Egr1|Jun|Icam1|Fos	http://www.genome.jp/kegg-bin/show_pathway?mmu05166/mmu:16476%09red/mmu:15894%09red/mmu:13653%09red/mmu:13654%09red/mmu:14281%09red
Estrogen signaling pathway	KEGG PATHWAY	mmu04915	4	134	2.18743e-05	0.000287383	Hspa1b|Hspa1a|Jun|Fos	http://www.genome.jp/kegg-bin/show_pathway?mmu04915/mmu:16476%09red/mmu:193740%09red/mmu:15511%09red/mmu:14281%09red
Fluid shear stress and atherosclerosis	KEGG PATHWAY	mmu05418	4	143	2.80222e-05	0.000355882	Jun|Dusp1|Icam1|Fos	http://www.genome.jp/kegg-bin/show_pathway?mmu05418/mmu:16476%09red/mmu:15894%09red/mmu:14281%09red/mmu:19252%09red
Breast cancer	KEGG PATHWAY	mmu05224	4	147	3.11261e-05	0.00038255	Frat2|Jun|Gadd45b|Fos	http://www.genome.jp/kegg-bin/show_pathway?mmu05224/mmu:212398%09red/mmu:16476%09red/mmu:17873%09red/mmu:14281%09red
Protein processing in endoplasmic reticulum	KEGG PATHWAY	mmu04141	4	163	4.61094e-05	0.000547378	Hspa1b|Dnajb1|Hspa1a|Hsph1	http://www.genome.jp/kegg-bin/show_pathway?mmu04141/mmu:193740%09red/mmu:81489%09red/mmu:15511%09red/mmu:15505%09red
Influenza A	KEGG PATHWAY	mmu05164	4	164	4.71934e-05	0.000547378	Dnajb1|Irf7|Socs3|Icam1	http://www.genome.jp/kegg-bin/show_pathway?mmu05164/mmu:15894%09red/mmu:81489%09red/mmu:12702%09red/mmu:54123%09red
Amphetamine addiction	KEGG PATHWAY	mmu05031	3	68	8.31854e-05	0.000834043	Fosb|Jun|Fos	http://www.genome.jp/kegg-bin/show_pathway?mmu05031/mmu:16476%09red/mmu:14282%09red/mmu:14281%09red
Pertussis	KEGG PATHWAY	mmu05133	3	76	0.000114337	0.00107562	Irf1|Jun|Fos	http://www.genome.jp/kegg-bin/show_pathway?mmu05133/mmu:16476%09red/mmu:16362%09red/mmu:14281%09red
Rheumatoid arthritis	KEGG PATHWAY	mmu05323	3	84	0.000152246	0.00133346	Jun|Icam1|Fos	http://www.genome.jp/kegg-bin/show_pathway?mmu05323/mmu:16476%09red/mmu:15894%09red/mmu:14281%09red
PD-L1 expression and PD-1 checkpoint pathway in cancer	KEGG PATHWAY	mmu05235	3	88	0.00017392	0.00148907	Jun|Stat3|Fos	http://www.genome.jp/kegg-bin/show_pathway?mmu05235/mmu:16476%09red/mmu:20848%09red/mmu:14281%09red
Toll-like receptor signaling pathway	KEGG PATHWAY	mmu04620	3	99	0.00024359	0.00201756	Irf7|Jun|Fos	http://www.genome.jp/kegg-bin/show_pathway?mmu04620/mmu:16476%09red/mmu:54123%09red/mmu:14281%09red
Th17 cell differentiation	KEGG PATHWAY	mmu04659	3	102	0.000265291	0.00212792	Jun|Stat3|Fos	http://www.genome.jp/kegg-bin/show_pathway?mmu04659/mmu:16476%09red/mmu:20848%09red/mmu:14281%09red
Apoptosis - multiple species	KEGG PATHWAY	mmu04215	2	32	0.000747034	0.00494992	Bbc3|Birc3	http://www.genome.jp/kegg-bin/show_pathway?mmu04215/mmu:11797%09red/mmu:170770%09red
Prion diseases	KEGG PATHWAY	mmu05020	2	34	0.000837657	0.00527516	Hspa1a|Egr1	http://www.genome.jp/kegg-bin/show_pathway?mmu05020/mmu:193740%09red/mmu:13653%09red
Hepatitis C	KEGG PATHWAY	mmu05160	3	160	0.000955986	0.00580672	Irf7|Stat3|Socs3	http://www.genome.jp/kegg-bin/show_pathway?mmu05160/mmu:54123%09red/mmu:12702%09red/mmu:20848%09red
Necroptosis	KEGG PATHWAY	mmu04217	3	177	0.00127174	0.00712548	Birc3|Stat3|Tnfaip3	http://www.genome.jp/kegg-bin/show_pathway?mmu04217/mmu:11797%09red/mmu:21929%09red/mmu:20848%09red
Transcriptional misregulation in cancer	KEGG PATHWAY	mmu05202	3	183	0.00139705	0.00765867	Nfkbiz|Nr4a3|Gadd45b	http://www.genome.jp/kegg-bin/show_pathway?mmu05202/mmu:80859%09red/mmu:17873%09red/mmu:18124%09red
Cocaine addiction	KEGG PATHWAY	mmu05030	2	48	0.00161175	0.00864899	Fosb|Jun	http://www.genome.jp/kegg-bin/show_pathway?mmu05030/mmu:16476%09red/mmu:14282%09red
Herpes simplex virus 1 infection	KEGG PATHWAY	mmu05168	4	439	0.00184329	0.00949044	Irf7|Birc3|Socs3|Bst2	http://www.genome.jp/kegg-bin/show_pathway?mmu05168/mmu:11797%09red/mmu:12702%09red/mmu:69550%09red/mmu:54123%09red
Legionellosis	KEGG PATHWAY	mmu05134	2	58	0.00231143	0.0114371	Hspa1b|Hspa1a	http://www.genome.jp/kegg-bin/show_pathway?mmu05134/mmu:193740%09red/mmu:15511%09red
Inflammatory bowel disease (IBD)	KEGG PATHWAY	mmu05321	2	59	0.00238799	0.0116644	Jun|Stat3	http://www.genome.jp/kegg-bin/show_pathway?mmu05321/mmu:16476%09red/mmu:20848%09red
Longevity regulating pathway - multiple species	KEGG PATHWAY	mmu04213	2	62	0.00262479	0.0127394	Hspa1b|Hspa1a	http://www.genome.jp/kegg-bin/show_pathway?mmu04213/mmu:193740%09red/mmu:15511%09red
Human immunodeficiency virus 1 infection	KEGG PATHWAY	mmu05170	3	239	0.00294977	0.0140829	Bst2|Jun|Fos	http://www.genome.jp/kegg-bin/show_pathway?mmu05170/mmu:16476%09red/mmu:69550%09red/mmu:14281%09red
Non-small cell lung cancer	KEGG PATHWAY	mmu05223	2	66	0.00295704	0.0140829	Gadd45b|Stat3	http://www.genome.jp/kegg-bin/show_pathway?mmu05223/mmu:17873%09red/mmu:20848%09red
Leishmaniasis	KEGG PATHWAY	mmu05140	2	67	0.00304303	0.0143135	Jun|Fos	http://www.genome.jp/kegg-bin/show_pathway?mmu05140/mmu:16476%09red/mmu:14281%09red
RIG-I-like receptor signaling pathway	KEGG PATHWAY	mmu04622	2	68	0.00313018	0.0146331	Irf7|Isg15	http://www.genome.jp/kegg-bin/show_pathway?mmu04622/mmu:54123%09red/mmu:100038882%09red
Adipocytokine signaling pathway	KEGG PATHWAY	mmu04920	2	71	0.00339862	0.0156009	Stat3|Socs3	http://www.genome.jp/kegg-bin/show_pathway?mmu04920/mmu:12702%09red/mmu:20848%09red
p53 signaling pathway	KEGG PATHWAY	mmu04115	2	71	0.00339862	0.0156009	Bbc3|Gadd45b	http://www.genome.jp/kegg-bin/show_pathway?mmu04115/mmu:17873%09red/mmu:170770%09red
Pancreatic cancer	KEGG PATHWAY	mmu05212	2	75	0.00377269	0.0165218	Gadd45b|Stat3	http://www.genome.jp/kegg-bin/show_pathway?mmu05212/mmu:17873%09red/mmu:20848%09red
Platinum drug resistance	KEGG PATHWAY	mmu01524	2	77	0.0039666	0.0170456	Bbc3|Birc3	http://www.genome.jp/kegg-bin/show_pathway?mmu01524/mmu:11797%09red/mmu:170770%09red
Salmonella infection	KEGG PATHWAY	mmu05132	2	78	0.00406526	0.0171145	Jun|Fos	http://www.genome.jp/kegg-bin/show_pathway?mmu05132/mmu:16476%09red/mmu:14281%09red
B cell receptor signaling pathway	KEGG PATHWAY	mmu04662	2	83	0.00457557	0.0188464	Jun|Fos	http://www.genome.jp/kegg-bin/show_pathway?mmu04662/mmu:16476%09red/mmu:14281%09red
Th1 and Th2 cell differentiation	KEGG PATHWAY	mmu04658	2	87	0.00500404	0.0203908	Jun|Fos	http://www.genome.jp/kegg-bin/show_pathway?mmu04658/mmu:16476%09red/mmu:14281%09red
GnRH signaling pathway	KEGG PATHWAY	mmu04912	2	90	0.00533707	0.0216322	Egr1|Jun	http://www.genome.jp/kegg-bin/show_pathway?mmu04912/mmu:16476%09red/mmu:13653%09red
Antigen processing and presentation	KEGG PATHWAY	mmu04612	2	91	0.00545029	0.0219742	Hspa1b|Hspa1a	http://www.genome.jp/kegg-bin/show_pathway?mmu04612/mmu:193740%09red/mmu:15511%09red
Small cell lung cancer	KEGG PATHWAY	mmu05222	2	92	0.00556461	0.022317	Gadd45b|Birc3	http://www.genome.jp/kegg-bin/show_pathway?mmu05222/mmu:11797%09red/mmu:17873%09red
Endocrine resistance	KEGG PATHWAY	mmu01522	2	93	0.00568003	0.0226607	Jun|Fos	http://www.genome.jp/kegg-bin/show_pathway?mmu01522/mmu:16476%09red/mmu:14281%09red
Choline metabolism in cancer	KEGG PATHWAY	mmu05231	2	99	0.00639549	0.0247379	Jun|Fos	http://www.genome.jp/kegg-bin/show_pathway?mmu05231/mmu:16476%09red/mmu:14281%09red
Chagas disease (American trypanosomiasis)	KEGG PATHWAY	mmu05142	2	103	0.00689409	0.0248131	Jun|Fos	http://www.genome.jp/kegg-bin/show_pathway?mmu05142/mmu:16476%09red/mmu:14281%09red
T cell receptor signaling pathway	KEGG PATHWAY	mmu04660	2	103	0.00689409	0.0248131	Jun|Fos	http://www.genome.jp/kegg-bin/show_pathway?mmu04660/mmu:16476%09red/mmu:14281%09red
Parathyroid hormone synthesis, secretion and action	KEGG PATHWAY	mmu04928	2	107	0.00740982	0.0259004	Egr1|Fos	http://www.genome.jp/kegg-bin/show_pathway?mmu04928/mmu:13653%09red/mmu:14281%09red
Insulin resistance	KEGG PATHWAY	mmu04931	2	110	0.00780774	0.026379	Stat3|Socs3	http://www.genome.jp/kegg-bin/show_pathway?mmu04931/mmu:12702%09red/mmu:20848%09red
Yersinia infection	KEGG PATHWAY	mmu05135	2	123	0.00964059	0.0291513	Jun|Fos	http://www.genome.jp/kegg-bin/show_pathway?mmu05135/mmu:16476%09red/mmu:14281%09red
Relaxin signaling pathway	KEGG PATHWAY	mmu04926	2	131	0.0108544	0.0313299	Jun|Fos	http://www.genome.jp/kegg-bin/show_pathway?mmu04926/mmu:16476%09red/mmu:14281%09red
FoxO signaling pathway	KEGG PATHWAY	mmu04068	2	132	0.0110107	0.0316373	Gadd45b|Stat3	http://www.genome.jp/kegg-bin/show_pathway?mmu04068/mmu:17873%09red/mmu:20848%09red
Spliceosome	KEGG PATHWAY	mmu03040	2	133	0.0111679	0.0316373	Hspa1b|Hspa1a	http://www.genome.jp/kegg-bin/show_pathway?mmu03040/mmu:193740%09red/mmu:15511%09red
Signaling pathways regulating pluripotency of stem cells	KEGG PATHWAY	mmu04550	2	138	0.0119691	0.0320015	Klf4|Stat3	http://www.genome.jp/kegg-bin/show_pathway?mmu04550/mmu:16600%09red/mmu:20848%09red
Ubiquitin mediated proteolysis	KEGG PATHWAY	mmu04120	2	139	0.0121322	0.0322722	Birc3|Socs3	http://www.genome.jp/kegg-bin/show_pathway?mmu04120/mmu:11797%09red/mmu:12702%09red
Gastric cancer	KEGG PATHWAY	mmu05226	2	150	0.0139913	0.0340688	Frat2|Gadd45b	http://www.genome.jp/kegg-bin/show_pathway?mmu05226/mmu:212398%09red/mmu:17873%09red
Non-alcoholic fatty liver disease (NAFLD)	KEGG PATHWAY	mmu04932	2	151	0.014166	0.0341599	Jun|Socs3	http://www.genome.jp/kegg-bin/show_pathway?mmu04932/mmu:16476%09red/mmu:12702%09red
Hippo signaling pathway	KEGG PATHWAY	mmu04390	2	154	0.014696	0.0342751	Bbc3|Birc3	http://www.genome.jp/kegg-bin/show_pathway?mmu04390/mmu:11797%09red/mmu:170770%09red
Oxytocin signaling pathway	KEGG PATHWAY	mmu04921	2	154	0.014696	0.0342751	Jun|Fos	http://www.genome.jp/kegg-bin/show_pathway?mmu04921/mmu:16476%09red/mmu:14281%09red
Wnt signaling pathway	KEGG PATHWAY	mmu04310	2	162	0.0161507	0.0360399	Frat2|Jun	http://www.genome.jp/kegg-bin/show_pathway?mmu04310/mmu:212398%09red/mmu:16476%09red
Jak-STAT signaling pathway	KEGG PATHWAY	mmu04630	2	165	0.0167115	0.0364877	Stat3|Socs3	http://www.genome.jp/kegg-bin/show_pathway?mmu04630/mmu:12702%09red/mmu:20848%09red
Hepatocellular carcinoma	KEGG PATHWAY	mmu05225	2	171	0.0178579	0.0384399	Frat2|Gadd45b	http://www.genome.jp/kegg-bin/show_pathway?mmu05225/mmu:212398%09red/mmu:17873%09red
Focal adhesion	KEGG PATHWAY	mmu04510	2	199	0.0236297	0.0453547	Jun|Birc3	http://www.genome.jp/kegg-bin/show_pathway?mmu04510/mmu:16476%09red/mmu:11797%09red
cAMP signaling pathway	KEGG PATHWAY	mmu04024	2	213	0.0267657	0.0494893	Jun|Fos	http://www.genome.jp/kegg-bin/show_pathway?mmu04024/mmu:16476%09red/mmu:14281%09red
Endocytosis	KEGG PATHWAY	mmu04144	2	270	0.0411129	0.0662326	Hspa1b|Hspa1a	http://www.genome.jp/kegg-bin/show_pathway?mmu04144/mmu:193740%09red/mmu:15511%09red
Thyroid cancer	KEGG PATHWAY	mmu05216	1	37	0.0439358	0.0690291	Gadd45b	http://www.genome.jp/kegg-bin/show_pathway?mmu05216/mmu:17873%09red
African trypanosomiasis	KEGG PATHWAY	mmu05143	1	39	0.0461952	0.0706842	Icam1	http://www.genome.jp/kegg-bin/show_pathway?mmu05143/mmu:15894%09red
Type II diabetes mellitus	KEGG PATHWAY	mmu04930	1	48	0.0562979	0.0803352	Socs3	http://www.genome.jp/kegg-bin/show_pathway?mmu04930/mmu:12702%09red
Arginine and proline metabolism	KEGG PATHWAY	mmu00330	1	50	0.0585287	0.0824379	Odc1	http://www.genome.jp/kegg-bin/show_pathway?mmu00330/mmu:18263%09red
Malaria	KEGG PATHWAY	mmu05144	1	55	0.0640832	0.0887843	Icam1	http://www.genome.jp/kegg-bin/show_pathway?mmu05144/mmu:15894%09red
Endometrial cancer	KEGG PATHWAY	mmu05213	1	58	0.0674005	0.0920415	Gadd45b	http://www.genome.jp/kegg-bin/show_pathway?mmu05213/mmu:17873%09red
Human papillomavirus infection	KEGG PATHWAY	mmu05165	2	361	0.0685547	0.0934502	Irf1|Isg15	http://www.genome.jp/kegg-bin/show_pathway?mmu05165/mmu:16362%09red/mmu:100038882%09red
Basal cell carcinoma	KEGG PATHWAY	mmu05217	1	63	0.0729037	0.0981495	Gadd45b	http://www.genome.jp/kegg-bin/show_pathway?mmu05217/mmu:17873%09red
Mitophagy - animal	KEGG PATHWAY	mmu04137	1	63	0.0729037	0.0981495	Jun	http://www.genome.jp/kegg-bin/show_pathway?mmu04137/mmu:16476%09red
Cytosolic DNA-sensing pathway	KEGG PATHWAY	mmu04623	1	64	0.0740006	0.0991009	Irf7	http://www.genome.jp/kegg-bin/show_pathway?mmu04623/mmu:54123%09red
Glutathione metabolism	KEGG PATHWAY	mmu00480	1	64	0.0740006	0.0991009	Odc1	http://www.genome.jp/kegg-bin/show_pathway?mmu00480/mmu:18263%09red
Renal cell carcinoma	KEGG PATHWAY	mmu05211	1	68	0.0783752	0.103504	Jun	http://www.genome.jp/kegg-bin/show_pathway?mmu05211/mmu:16476%09red
Acute myeloid leukemia	KEGG PATHWAY	mmu05221	1	69	0.0794658	0.104402	Stat3	http://www.genome.jp/kegg-bin/show_pathway?mmu05221/mmu:20848%09red
Cortisol synthesis and secretion	KEGG PATHWAY	mmu04927	1	69	0.0794658	0.104402	Nr4a1	http://www.genome.jp/kegg-bin/show_pathway?mmu04927/mmu:15370%09red
Melanoma	KEGG PATHWAY	mmu05218	1	72	0.0827297	0.106667	Gadd45b	http://www.genome.jp/kegg-bin/show_pathway?mmu05218/mmu:17873%09red
Glioma	KEGG PATHWAY	mmu05214	1	75	0.0859824	0.109198	Gadd45b	http://www.genome.jp/kegg-bin/show_pathway?mmu05214/mmu:17873%09red
Chronic myeloid leukemia	KEGG PATHWAY	mmu05220	1	76	0.0870641	0.110204	Gadd45b	http://www.genome.jp/kegg-bin/show_pathway?mmu05220/mmu:17873%09red
EGFR tyrosine kinase inhibitor resistance	KEGG PATHWAY	mmu01521	1	80	0.0913784	0.114148	Stat3	http://www.genome.jp/kegg-bin/show_pathway?mmu01521/mmu:20848%09red
RNA degradation	KEGG PATHWAY	mmu03018	1	83	0.094601	0.117023	Btg2	http://www.genome.jp/kegg-bin/show_pathway?mmu03018/mmu:12227%09red
ErbB signaling pathway	KEGG PATHWAY	mmu04012	1	84	0.0956728	0.118157	Jun	http://www.genome.jp/kegg-bin/show_pathway?mmu04012/mmu:16476%09red
PPAR signaling pathway	KEGG PATHWAY	mmu03320	1	87	0.0988805	0.121137	Plin4	http://www.genome.jp/kegg-bin/show_pathway?mmu03320/mmu:57435%09red
Viral myocarditis	KEGG PATHWAY	mmu05416	1	89	0.101013	0.122958	Icam1	http://www.genome.jp/kegg-bin/show_pathway?mmu05416/mmu:15894%09red
Staphylococcus aureus infection	KEGG PATHWAY	mmu05150	1	96	0.108437	0.13033	Icam1	http://www.genome.jp/kegg-bin/show_pathway?mmu05150/mmu:15894%09red
Circadian entrainment	KEGG PATHWAY	mmu04713	1	99	0.111601	0.1335	Fos	http://www.genome.jp/kegg-bin/show_pathway?mmu04713/mmu:14281%09red
Aldosterone synthesis and secretion	KEGG PATHWAY	mmu04925	1	102	0.114753	0.136842	Nr4a1	http://www.genome.jp/kegg-bin/show_pathway?mmu04925/mmu:15370%09red
Cholinergic synapse	KEGG PATHWAY	mmu04725	1	113	0.126219	0.14774	Fos	http://www.genome.jp/kegg-bin/show_pathway?mmu04725/mmu:14281%09red
HIF-1 signaling pathway	KEGG PATHWAY	mmu04066	1	114	0.127254	0.148496	Stat3	http://www.genome.jp/kegg-bin/show_pathway?mmu04066/mmu:20848%09red
Leukocyte transendothelial migration	KEGG PATHWAY	mmu04670	1	115	0.128288	0.149245	Icam1	http://www.genome.jp/kegg-bin/show_pathway?mmu04670/mmu:15894%09red
Natural killer cell mediated cytotoxicity	KEGG PATHWAY	mmu04650	1	118	0.131383	0.152612	Icam1	http://www.genome.jp/kegg-bin/show_pathway?mmu04650/mmu:15894%09red
Neurotrophin signaling pathway	KEGG PATHWAY	mmu04722	1	121	0.134467	0.155013	Jun	http://www.genome.jp/kegg-bin/show_pathway?mmu04722/mmu:16476%09red
Cell cycle	KEGG PATHWAY	mmu04110	1	123	0.136516	0.156901	Gadd45b	http://www.genome.jp/kegg-bin/show_pathway?mmu04110/mmu:17873%09red
Serotonergic synapse	KEGG PATHWAY	mmu04726	1	132	0.145683	0.165194	Dusp1	http://www.genome.jp/kegg-bin/show_pathway?mmu04726/mmu:19252%09red
Dopaminergic synapse	KEGG PATHWAY	mmu04728	1	135	0.148717	0.168134	Fos	http://www.genome.jp/kegg-bin/show_pathway?mmu04728/mmu:14281%09red
Apelin signaling pathway	KEGG PATHWAY	mmu04371	1	139	0.152746	0.17167	Egr1	http://www.genome.jp/kegg-bin/show_pathway?mmu04371/mmu:13653%09red
Insulin signaling pathway	KEGG PATHWAY	mmu04910	1	140	0.15375	0.172291	Socs3	http://www.genome.jp/kegg-bin/show_pathway?mmu04910/mmu:12702%09red
Cushing syndrome	KEGG PATHWAY	mmu04934	1	159	0.172614	0.189801	Nr4a1	http://www.genome.jp/kegg-bin/show_pathway?mmu04934/mmu:15370%09red
Tight junction	KEGG PATHWAY	mmu04530	1	167	0.180433	0.196695	Jun	http://www.genome.jp/kegg-bin/show_pathway?mmu04530/mmu:16476%09red
Cell adhesion molecules (CAMs)	KEGG PATHWAY	mmu04514	1	171	0.184315	0.20064	Icam1	http://www.genome.jp/kegg-bin/show_pathway?mmu04514/mmu:15894%09red
Cellular senescence	KEGG PATHWAY	mmu04218	1	186	0.198715	0.214477	Gadd45b	http://www.genome.jp/kegg-bin/show_pathway?mmu04218/mmu:17873%09red
Huntington disease	KEGG PATHWAY	mmu05016	1	194	0.206292	0.222341	Bbc3	http://www.genome.jp/kegg-bin/show_pathway?mmu05016/mmu:170770%09red
Alcoholism	KEGG PATHWAY	mmu05034	1	199	0.210993	0.226446	Fosb	http://www.genome.jp/kegg-bin/show_pathway?mmu05034/mmu:14282%09red
Chemokine signaling pathway	KEGG PATHWAY	mmu04062	1	200	0.21193	0.227131	Stat3	http://www.genome.jp/kegg-bin/show_pathway?mmu04062/mmu:20848%09red
Proteoglycans in cancer	KEGG PATHWAY	mmu05205	1	206	0.217528	0.232804	Stat3	http://www.genome.jp/kegg-bin/show_pathway?mmu05205/mmu:20848%09red
Human cytomegalovirus infection	KEGG PATHWAY	mmu05163	1	256	0.262691	0.278015	Stat3	http://www.genome.jp/kegg-bin/show_pathway?mmu05163/mmu:20848%09red
MicroRNAs in cancer	KEGG PATHWAY	mmu05206	1	282	0.285158	0.300125	Stat3	http://www.genome.jp/kegg-bin/show_pathway?mmu05206/mmu:20848%09red
PI3K-Akt signaling pathway	KEGG PATHWAY	mmu04151	1	358	0.347062	0.360793	Nr4a1	http://www.genome.jp/kegg-bin/show_pathway?mmu04151/mmu:15370%09red
Metabolic pathways	KEGG PATHWAY	mmu01100	1	1494	0.835095	0.840611	Odc1	http://www.genome.jp/kegg-bin/show_pathway?mmu01100/mmu:18263%09red
--------------------
GO Terms
#Term	Database	ID	Input number	Background number	P-Value	Corrected P-Value	Input
DNA-binding transcription activator activity, RNA polymerase II-specific	Gene Ontology	GO:0001228	15	490	1.33388e-17	1.01642e-14	Nr4a1|Irf1|Junb|Stat3|Fos|Egr2|Nr4a3|Fosb|Egr1|Jun|Csrnp1|Ier2|Klf4|Egr3|Atf3
positive regulation of transcription by RNA polymerase II	Gene Ontology	GO:0045944	18	1208	9.12991e-16	3.4785e-13	Nr4a1|Sertad1|Irf1|Junb|Stat3|Hsph1|Fos|Egr2|Nr4a3|Fosb|Egr1|Jun|Csrnp1|Ier2|Klf4|Egr3|Irf7|Atf3
nucleus	Gene Ontology	GO:0005634	30	5823	1.15244e-14	2.92721e-12	Fos|Tnfaip3|Dusp1|Trim30a|Irf1|Irf7|Btg2|Dnajb1|Junb|Jun|Csrnp1|Ier2|Nfkbiz|Klf4|Nim1k|Ifi27l2a|Atf3|Sertad1|Stat3|Hsph1|Nr4a3|Nr4a1|Hspa1b|Hspa1a|Egr2|Egr3|Fosb|Egr1|Isg15|Gadd45b
DNA-binding transcription factor activity, RNA polymerase II-specific	Gene Ontology	GO:0000981	12	364	1.53725e-14	2.92845e-12	Irf1|Junb|Stat3|Fos|Egr2|Egr3|Fosb|Egr1|Jun|Klf4|Irf7|Atf3
DNA-binding transcription factor activity	Gene Ontology	GO:0003700	14	738	1.14592e-13	1.74638e-11	Nr4a1|Irf1|Junb|Stat3|Fos|Egr2|Nr4a3|Fosb|Egr1|Jun|Csrnp1|Klf4|Irf7|Atf3
DNA binding	Gene Ontology	GO:0003677	18	1725	3.72465e-13	4.73031e-11	Nr4a1|Trim30a|Irf1|Junb|Stat3|Fos|Egr2|Nr4a3|Fosb|Egr1|Jun|Csrnp1|Ier2|Klf4|Tnfaip3|Egr3|Irf7|Atf3
RNA polymerase II cis-regulatory region sequence-specific DNA binding	Gene Ontology	GO:0000978	13	669	7.46665e-13	6.68049e-11	Zbtb2|Irf1|Nr4a1|Stat3|Fos|Egr2|Nr4a3|Fosb|Junb|Jun|Klf4|Irf7|Atf3
sequence-specific double-stranded DNA binding	Gene Ontology	GO:1990837	12	511	7.53013e-13	6.68049e-11	Zbtb2|Nr4a1|Egr1|Irf7|Fos|Egr2|Egr3|Fosb|Junb|Jun|Klf4|Atf3
sequence-specific DNA binding	Gene Ontology	GO:0043565	13	672	7.89034e-13	6.68049e-11	Nr4a1|Irf1|Junb|Stat3|Fos|Egr2|Nr4a3|Fosb|Egr1|Jun|Csrnp1|Klf4|Egr3
transcription regulatory region sequence-specific DNA binding	Gene Ontology	GO:0000976	10	299	2.6422e-12	1.83032e-10	Irf1|Stat3|Fos|Egr2|Egr3|Egr1|Jun|Klf4|Irf7|Atf3
regulation of transcription, DNA-templated	Gene Ontology	GO:0006355	14	1075	1.63507e-11	9.58405e-10	Nr4a1|Irf1|Junb|Stat3|Fos|Egr2|Nr4a3|Fosb|Egr1|Jun|Csrnp1|Zfp36|Irf7|Atf3
cytoplasm	Gene Ontology	GO:0005737	28	6775	4.82552e-11	2.62646e-09	Casp4|Socs3|Fos|Tnfaip3|Dusp1|Trim30a|Irf1|Irf7|Btg2|Dnajb1|Ier2|Klf4|Nim1k|Plin4|Sertad1|Stat3|Hsph1|Nr4a1|Hspa1b|Hspa1a|Odc1|Egr2|Gadd45b|Egr1|Frat2|Isg15|Bst2|Ifit3
skeletal muscle cell differentiation	Gene Ontology	GO:0035914	6	54	9.15759e-11	4.65205e-09	Egr1|Btg2|Fos|Egr2|Nr4a1|Atf3
positive regulation of transcription, DNA-templated	Gene Ontology	GO:0045893	11	626	1.58832e-10	7.56437e-09	Sertad1|Irf1|Nr4a1|Stat3|Fos|Egr2|Nr4a3|Egr1|Jun|Klf4|Irf7
positive regulation of pri-miRNA transcription by RNA polymerase II	Gene Ontology	GO:1902895	5	44	3.35161e-09	1.50231e-07	Klf4|Egr1|Stat3|Jun|Fos
protein binding	Gene Ontology	GO:0005515	22	5183	1.54926e-08	6.21335e-07	Casp4|Socs3|Fos|Tnfaip3|Irf1|Irf7|Btg2|Junb|Jun|Nfkbiz|Klf4|Sertad1|Stat3|Hsph1|Nr4a1|Hspa1b|Hspa1a|Bbc3|Egr2|Gadd45b|Isg15|Ifit3
double-stranded DNA binding	Gene Ontology	GO:0003690	6	152	3.29433e-08	1.25514e-06	Egr1|Fos|Fosb|Junb|Jun|Klf4
transcription regulator complex	Gene Ontology	GO:0005667	7	298	6.87762e-08	2.27858e-06	Junb|Stat3|Fos|Nr4a3|Nr4a1|Jun|Klf4
chaperone cofactor-dependent protein refolding	Gene Ontology	GO:0051085	4	31	8.65281e-08	2.64593e-06	Hspa1b|Dnajb1|Hspa1a|Hsph1
defense response to virus	Gene Ontology	GO:0051607	6	180	8.68086e-08	2.64593e-06	Trim30a|Irf1|Irf7|Isg15|Bst2|Ifit3
nucleoplasm	Gene Ontology	GO:0005654	16	2943	1.2319e-07	3.61041e-06	Zbtb2|Nr4a1|Junb|Stat3|Hsph1|Fos|Egr2|Dnajb1|Egr1|Jun|Ier2|Klf4|Trim30a|Irf7|Fosb|Atf3
transcription by RNA polymerase II	Gene Ontology	GO:0006366	5	109	2.43758e-07	6.87939e-06	Jun|Fosb|Junb|Stat3|Fos
transcription factor binding	Gene Ontology	GO:0008134	7	380	3.43986e-07	9.36133e-06	Nr4a1|Stat3|Egr1|Junb|Jun|Klf4|Fos
nuclear chromatin	Gene Ontology	GO:0000790	6	266	8.07866e-07	1.98579e-05	Irf1|Egr1|Stat3|Junb|Jun|Klf4
regulation of transcription by RNA polymerase II	Gene Ontology	GO:0006357	8	652	9.52256e-07	2.26756e-05	Zbtb2|Fos|Fosb|Junb|Jun|Nfkbiz|Klf4|Atf3
glucocorticoid receptor binding	Gene Ontology	GO:0035259	3	19	2.33394e-06	5.23078e-05	Nr4a3|Nr4a1|Stat3
cellular response to calcium ion	Gene Ontology	GO:0071277	4	76	2.51436e-06	5.47412e-05	Fosb|Junb|Jun|Fos
fat cell differentiation	Gene Ontology	GO:0045444	4	82	3.3586e-06	6.9169e-05	Egr2|Nr4a3|Klf4|Nr4a1
negative regulation of apoptotic process	Gene Ontology	GO:0043066	7	547	3.72145e-06	7.46249e-05	Btg2|Socs3|Egr3|Jun|Hspa1b|Nr4a3|Dusp1
regulation of innate immune response	Gene Ontology	GO:0045088	3	23	3.92742e-06	7.67357e-05	Irf1|Irf7|Tnfaip3
apoptotic process	Gene Ontology	GO:0006915	7	565	4.58753e-06	8.5261e-05	Irf1|Gadd45b|Nr4a1|Casp4|Tnfaip3|Csrnp1|Bbc3
RNA polymerase II transcription regulatory region sequence-specific DNA binding	Gene Ontology	GO:0000977	6	366	4.91499e-06	8.7774e-05	Nr4a1|Egr1|Nr4a3|Junb|Ier2|Atf3
protein folding chaperone	Gene Ontology	GO:0044183	3	26	5.50586e-06	9.32326e-05	Hspa1b|Dnajb1|Hspa1a
negative regulation of transcription by RNA polymerase II	Gene Ontology	GO:0000122	8	853	6.77126e-06	0.000109781	Zbtb2|Btg2|Nr4a3|Dnajb1|Egr1|Jun|Klf4|Atf3
negative regulation of cell population proliferation	Gene Ontology	GO:0008285	6	390	7.02011e-06	0.000111444	Irf1|Stat3|Btg2|Jun|Klf4|Dusp1
cellular response to organic substance	Gene Ontology	GO:0071310	3	34	1.16307e-05	0.000162757	Egr2|Nr4a1|Egr1
regulation of cell cycle	Gene Ontology	GO:0051726	4	130	1.94875e-05	0.00026517	Jun|Gadd45b|Junb|Stat3
nuclear receptor activity	Gene Ontology	GO:0004879	3	42	2.11008e-05	0.000282084	Nr4a3|Nr4a1|Stat3
cytosol	Gene Ontology	GO:0005829	14	3398	2.38913e-05	0.000308562	Trim30a|Casp4|Stat3|Hsph1|Socs3|Dnajb1|Nr4a1|Jun|Hspa1b|Hspa1a|Irf7|Plin4|Ifit3|Odc1
ubiquitin protein ligase binding	Gene Ontology	GO:0031625	5	302	3.08455e-05	0.00038255	Egr2|Hspa1b|Hspa1a|Isg15|Jun
positive regulation of interleukin-1 beta production	Gene Ontology	GO:0032731	3	54	4.3081e-05	0.000521075	Casp4|Egr1|Stat3
cellular response to leptin stimulus	Gene Ontology	GO:0044320	2	7	4.88474e-05	0.000547378	Nr4a3|Stat3
negative regulation of p38MAPK cascade	Gene Ontology	GO:1903753	2	7	4.88474e-05	0.000547378	Dusp1|Hsph1
regulation of adaptive immune response	Gene Ontology	GO:0002819	2	7	4.88474e-05	0.000547378	Irf1|Irf7
innate immune response	Gene Ontology	GO:0045087	6	563	5.36801e-05	0.000592815	Trim30a|Irf1|Irf7|Casp4|Bst2|Ifit3
RNA polymerase II activating transcription factor binding	Gene Ontology	GO:0001102	3	61	6.09906e-05	0.000654819	Egr2|Jun|Fos
regulation of type B pancreatic cell proliferation	Gene Ontology	GO:0061469	2	8	6.10133e-05	0.000654819	Nr4a3|Nr4a1
negative regulation of neuron apoptotic process	Gene Ontology	GO:0043524	4	177	6.3043e-05	0.000666896	Nr4a3|Jun|Hsph1|Btg2
response to unfolded protein	Gene Ontology	GO:0006986	3	62	6.3889e-05	0.000666896	Hspa1b|Hspa1a|Hsph1
positive regulation of apoptotic process	Gene Ontology	GO:0043065	5	355	6.56128e-05	0.000675635	Jun|Bbc3|Nr4a1|Dusp1|Gadd45b
endothelial cell chemotaxis	Gene Ontology	GO:0035767	2	9	7.45157e-05	0.00075708	Egr3|Nr4a1
positive regulation of endothelial cell proliferation	Gene Ontology	GO:0001938	3	70	9.0373e-05	0.00089434	Egr3|Nr4a1|Jun
negative regulation of cysteine-type endopeptidase activity involved in apoptotic process	Gene Ontology	GO:0043154	3	72	9.79544e-05	0.000956939	Hspa1b|Klf4|Nr4a1
negative regulation of heterotypic cell-cell adhesion	Gene Ontology	GO:0034115	2	11	0.000105518	0.00101778	Klf4|Tnfaip3
positive regulation of neuron apoptotic process	Gene Ontology	GO:0043525	3	76	0.000114337	0.00107562	Bbc3|Egr1|Jun
negative regulation of ERK1 and ERK2 cascade	Gene Ontology	GO:0070373	3	77	0.000118694	0.00110298	Klf4|Dusp1|Atf3
positive regulation of smooth muscle cell proliferation	Gene Ontology	GO:0048661	3	79	0.000127729	0.00117264	Nr4a3|Egr1|Jun
cAMP response element binding	Gene Ontology	GO:0035497	2	13	0.00014183	0.0012866	Nr4a3|Jun
regulation of cell population proliferation	Gene Ontology	GO:0042127	4	221	0.000145912	0.00130353	Klf4|Junb|Stat3|Jun
unfolded protein binding	Gene Ontology	GO:0051082	3	83	0.000147117	0.00130353	Hspa1b|Dnajb1|Hspa1a
negative regulation of tyrosine phosphorylation of STAT protein	Gene Ontology	GO:0042532	2	14	0.00016197	0.00140251	Irf1|Socs3
protein refolding	Gene Ontology	GO:0042026	2	15	0.000183428	0.00153595	Hspa1b|Hspa1a
response to muscle stretch	Gene Ontology	GO:0035994	2	15	0.000183428	0.00153595	Jun|Fos
regulation of mitotic spindle assembly	Gene Ontology	GO:1901673	2	18	0.000255682	0.00209083	Hspa1b|Hspa1a
protein folding	Gene Ontology	GO:0006457	3	101	0.000257924	0.00209083	Hspa1b|Dnajb1|Hspa1a
immune system process	Gene Ontology	GO:0002376	5	483	0.000270508	0.00214716	Irf7|Irf1|Ifit3|Casp4|Bst2
cellular response to fibroblast growth factor stimulus	Gene Ontology	GO:0044344	2	19	0.000282383	0.00221831	Egr3|Nr4a1
positive regulation of type I interferon production	Gene Ontology	GO:0032481	2	20	0.000310388	0.00241343	Irf1|Irf7
cell migration involved in sprouting angiogenesis	Gene Ontology	GO:0002042	2	21	0.000339694	0.00258846	Egr3|Nr4a1
release of cytochrome c from mitochondria	Gene Ontology	GO:0001836	2	21	0.000339694	0.00258846	Bbc3|Jun
cellular response to unfolded protein	Gene Ontology	GO:0034620	2	22	0.000370296	0.00279372	Hspa1b|Hspa1a
intrinsic apoptotic signaling pathway	Gene Ontology	GO:0097193	2	23	0.000402194	0.00291878	Bbc3|Casp4
misfolded protein binding	Gene Ontology	GO:0051787	2	23	0.000402194	0.00291878	Hspa1b|Hspa1a
HMG box domain binding	Gene Ontology	GO:0071837	2	23	0.000402194	0.00291878	Egr2|Jun
cellular response to cadmium ion	Gene Ontology	GO:0071276	2	23	0.000402194	0.00291878	Jun|Fos
R-SMAD binding	Gene Ontology	GO:0070412	2	24	0.000435383	0.00310057	Jun|Fos
cellular process	Gene Ontology	GO:0009987	2	24	0.000435383	0.00310057	Junb|Jun
RNA polymerase II core promoter sequence-specific DNA binding	Gene Ontology	GO:0000979	2	25	0.00046986	0.00331512	Egr1|Fos
cellular response to vascular endothelial growth factor stimulus	Gene Ontology	GO:0035924	2	27	0.000542669	0.00372535	Egr3|Nr4a1
positive regulation of erythrocyte differentiation	Gene Ontology	GO:0045648	2	27	0.000542669	0.00372535	Isg15|Stat3
receptor signaling pathway via JAK-STAT	Gene Ontology	GO:0007259	2	27	0.000542669	0.00372535	Stat3|Socs3
negative regulation of extrinsic apoptotic signaling pathway via death domain receptors	Gene Ontology	GO:1902042	2	30	0.000661472	0.00450038	Tnfaip3|Icam1
histone acetyltransferase binding	Gene Ontology	GO:0035035	2	32	0.000747034	0.00494992	Nr4a3|Egr1
negative regulation of endothelial cell apoptotic process	Gene Ontology	GO:2000352	2	32	0.000747034	0.00494992	Tnfaip3|Icam1
positive regulation of NF-kappaB transcription factor activity	Gene Ontology	GO:0051092	3	148	0.000766417	0.00503457	Trim30a|Stat3|Icam1
inflammatory response	Gene Ontology	GO:0006954	4	348	0.000791491	0.00515484	Nfkbiz|Casp4|Stat3|Tnfaip3
cellular response to amyloid-beta	Gene Ontology	GO:1904646	2	34	0.000837657	0.00527516	Casp4|Icam1
COP9 signalosome	Gene Ontology	GO:0008180	2	34	0.000837657	0.00527516	Hspa1b|Hspa1a
positive regulation of interferon-beta production	Gene Ontology	GO:0032728	2	34	0.000837657	0.00527516	Irf1|Irf7
mitochondrion	Gene Ontology	GO:0005739	8	1723	0.000856999	0.00535273	Casp4|Stat3|Nr4a1|Hspa1b|Hspa1a|Ifi27l2a|Ifit3|Bbc3
positive regulation of vascular associated smooth muscle cell proliferation	Gene Ontology	GO:1904707	2	36	0.000933316	0.00573538	Nr4a3|Jun
regulation of cell differentiation	Gene Ontology	GO:0045595	2	36	0.000933316	0.00573538	Klf4|Socs3
intrinsic apoptotic signaling pathway in response to endoplasmic reticulum stress	Gene Ontology	GO:0070059	2	37	0.000983027	0.00580672	Bbc3|Casp4
negative regulation of smooth muscle cell proliferation	Gene Ontology	GO:0048662	2	37	0.000983027	0.00580672	Klf4|Tnfaip3
cellular response to reactive oxygen species	Gene Ontology	GO:0034614	2	37	0.000983027	0.00580672	Jun|Fos
platelet-derived growth factor receptor signaling pathway	Gene Ontology	GO:0048008	2	37	0.000983027	0.00580672	Nr4a3|Csrnp1
nuclear euchromatin	Gene Ontology	GO:0005719	2	39	0.0010862	0.0063668	Klf4|Jun
energy homeostasis	Gene Ontology	GO:0097009	2	40	0.00113965	0.00662913	Nr4a3|Stat3
protein homodimerization activity	Gene Ontology	GO:0042803	5	671	0.00117764	0.0067982	Nr4a3|Stat3|Odc1|Atf3|Trim30a
negative regulation of viral genome replication	Gene Ontology	GO:0045071	2	41	0.00119435	0.00684281	Isg15|Bst2
response to heat	Gene Ontology	GO:0009408	2	42	0.00125028	0.00710983	Hspa1b|Hspa1a
zinc ion binding	Gene Ontology	GO:0008270	5	682	0.00126473	0.00712548	Nr4a3|Nr4a1|Egr1|Tnfaip3|Trim30a
transcription corepressor activity	Gene Ontology	GO:0003714	3	179	0.00131269	0.00730122	Dnajb1|Hspa1a|Btg2
negative regulation of autophagy	Gene Ontology	GO:0010507	2	44	0.00136586	0.00754192	Stat3|Tnfaip3
cellular response to interferon-beta	Gene Ontology	GO:0035458	2	45	0.0014255	0.00775877	Irf1|Ifit3
positive regulation of nitric oxide biosynthetic process	Gene Ontology	GO:0045429	2	48	0.00161175	0.00864899	Klf4|Icam1
response to insulin	Gene Ontology	GO:0032868	2	49	0.00167628	0.00893236	Egr2|Egr1
positive regulation of cell differentiation	Gene Ontology	GO:0045597	2	50	0.00174203	0.00909195	Junb|Socs3
positive regulation of neuron death	Gene Ontology	GO:1901216	2	50	0.00174203	0.00909195	Egr1|Fos
negative regulation of interleukin-6 production	Gene Ontology	GO:0032715	2	50	0.00174203	0.00909195	Trim30a|Tnfaip3
apoptotic signaling pathway	Gene Ontology	GO:0097190	2	51	0.00180898	0.00937718	Ifi27l2a|Bbc3
negative regulation of protein ubiquitination	Gene Ontology	GO:0031397	2	52	0.00187715	0.00953594	Isg15|Tnfaip3
steroid hormone receptor activity	Gene Ontology	GO:0003707	2	52	0.00187715	0.00953594	Nr4a3|Nr4a1
negative regulation of tumor necrosis factor production	Gene Ontology	GO:0032720	2	53	0.00194653	0.00982288	Trim30a|Tnfaip3
regulation of gene expression	Gene Ontology	GO:0010468	4	458	0.00214651	0.0107608	Trim30a|Irf1|Irf7|Fos
response to virus	Gene Ontology	GO:0009615	2	56	0.00216187	0.010767	Ifi27l2a|Bst2
positive regulation of cell death	Gene Ontology	GO:0010942	2	59	0.00238799	0.0116644	Irf1|Egr1
metal ion binding	Gene Ontology	GO:0046872	10	3098	0.00289105	0.0139429	Trim30a|Nr4a1|Egr2|Nr4a3|Egr1|Tnfaip3|Zfp36|Klf4|Egr3|Nim1k
ubiquitin-protein transferase activity	Gene Ontology	GO:0004842	3	241	0.00301887	0.0142881	Trim30a|Zfp36|Tnfaip3
promoter-specific chromatin binding	Gene Ontology	GO:1990841	2	70	0.00330798	0.01537	Klf4|Egr1
protein autoubiquitination	Gene Ontology	GO:0051865	2	72	0.00349041	0.0158315	Trim30a|Zfp36
stem cell population maintenance	Gene Ontology	GO:0019827	2	72	0.00349041	0.0158315	Klf4|Stat3
positive regulation of gene expression	Gene Ontology	GO:0010628	4	528	0.00356111	0.0160566	Klf4|Egr1|Stat3|Atf3
positive regulation of protein catabolic process	Gene Ontology	GO:0045732	2	74	0.00367745	0.0164836	Trim30a|Tnfaip3
positive regulation of proteasomal ubiquitin-dependent protein catabolic process	Gene Ontology	GO:0032436	2	75	0.00377269	0.0165218	Hspa1b|Hspa1a
negative regulation of NF-kappaB transcription factor activity	Gene Ontology	GO:0032088	2	75	0.00377269	0.0165218	Klf4|Tnfaip3
heat shock protein binding	Gene Ontology	GO:0031072	2	75	0.00377269	0.0165218	Hspa1b|Hspa1a
activation of cysteine-type endopeptidase activity involved in apoptotic process	Gene Ontology	GO:0006919	2	76	0.00386907	0.0168471	Bbc3|Casp4
DNA-binding transcription repressor activity, RNA polymerase II-specific	Gene Ontology	GO:0001227	3	266	0.00396764	0.0170456	Zbtb2|Jun|Atf3
positive regulation of cell population proliferation	Gene Ontology	GO:0008284	4	545	0.00398179	0.0170456	Jun|Stat3|Odc1|Atf3
negative regulation of transcription, DNA-templated	Gene Ontology	GO:0045892	4	546	0.00400754	0.01706	Irf1|Klf4|Jun|Atf3
SMAD protein signal transduction	Gene Ontology	GO:0060395	2	78	0.00406526	0.0171145	Jun|Fos
transforming growth factor beta receptor signaling pathway	Gene Ontology	GO:0007179	2	79	0.00416506	0.0174383	Jun|Fos
response to bacterium	Gene Ontology	GO:0009617	3	276	0.00439244	0.0182898	Isg15|Ifit3|Trim30a
identical protein binding	Gene Ontology	GO:0042802	7	1767	0.0045033	0.0186495	Zbtb2|Stat3|Nr4a1|Jun|Tnfaip3|Ifit3|Atf3
cis-regulatory region sequence-specific DNA binding	Gene Ontology	GO:0000987	2	85	0.00478757	0.0196136	Klf4|Irf7
negative regulation of cell death	Gene Ontology	GO:0060548	2	94	0.00579655	0.0230051	Stat3|Tnfaip3
transcription, DNA-templated	Gene Ontology	GO:0006351	2	95	0.00591416	0.0233502	Klf4|Jun
protein ubiquitination	Gene Ontology	GO:0016567	3	310	0.00603882	0.0237195	Trim30a|Isg15|Tnfaip3
cellular response to leukemia inhibitory factor	Gene Ontology	GO:1990830	3	311	0.00609209	0.023806	Klf4|Socs3|Icam1
ATPase binding	Gene Ontology	GO:0051117	2	97	0.00615265	0.02392	Dnajb1|Bbc3
protein K29-linked deubiquitination	Gene Ontology	GO:0035523	1	5	0.00706618	0.0248131	Tnfaip3
protein deubiquitination involved in ubiquitin-dependent protein catabolic process	Gene Ontology	GO:0071947	1	5	0.00706618	0.0248131	Tnfaip3
positive regulation of T-helper 17 cell differentiation	Gene Ontology	GO:2000321	1	5	0.00706618	0.0248131	Nfkbiz
post-embryonic camera-type eye development	Gene Ontology	GO:0031077	1	5	0.00706618	0.0248131	Klf4
cellular response to catecholamine stimulus	Gene Ontology	GO:0071870	1	5	0.00706618	0.0248131	Nr4a3
positive regulation of NK T cell activation	Gene Ontology	GO:0051135	1	5	0.00706618	0.0248131	Hsph1
B-1 B cell homeostasis	Gene Ontology	GO:0001922	1	5	0.00706618	0.0248131	Tnfaip3
negative regulation of transcription from RNA polymerase II promoter in response to endoplasmic reticulum stress	Gene Ontology	GO:1990441	1	5	0.00706618	0.0248131	Jun
AIM2 inflammasome complex	Gene Ontology	GO:0097169	1	5	0.00706618	0.0248131	Casp4
growth hormone receptor signaling pathway via JAK-STAT	Gene Ontology	GO:0060397	1	5	0.00706618	0.0248131	Stat3
C3HC4-type RING finger domain binding	Gene Ontology	GO:0055131	1	5	0.00706618	0.0248131	Hspa1a
T cell antigen processing and presentation	Gene Ontology	GO:0002457	1	5	0.00706618	0.0248131	Icam1
phosphatidylinositol 3-kinase regulator activity	Gene Ontology	GO:0035014	1	5	0.00706618	0.0248131	Klf4
vestibular reflex	Gene Ontology	GO:0060005	1	5	0.00706618	0.0248131	Nr4a3
establishment of Sertoli cell barrier	Gene Ontology	GO:0097368	1	5	0.00706618	0.0248131	Icam1
ISG15-protein conjugation	Gene Ontology	GO:0032020	1	5	0.00706618	0.0248131	Isg15
negative regulation of NLRP3 inflammasome complex assembly	Gene Ontology	GO:1900226	1	5	0.00706618	0.0248131	Trim30a
osteoblast proliferation	Gene Ontology	GO:0033687	1	5	0.00706618	0.0248131	Junb
negative regulation of inflammatory response	Gene Ontology	GO:0050728	2	112	0.00807829	0.026379	Tnfaip3|Socs3
positive regulation of thymocyte apoptotic process	Gene Ontology	GO:0070245	1	6	0.00823913	0.026379	Bbc3
negative regulation of T-helper 2 cell differentiation	Gene Ontology	GO:0045629	1	6	0.00823913	0.026379	Irf1
positive regulation of MHC class I biosynthetic process	Gene Ontology	GO:0045345	1	6	0.00823913	0.026379	Hsph1
regulation of interferon-gamma production	Gene Ontology	GO:0032649	1	6	0.00823913	0.026379	Isg15
type I interferon production	Gene Ontology	GO:0032606	1	6	0.00823913	0.026379	Irf7
negative regulation of monocyte chemotaxis	Gene Ontology	GO:0090027	1	6	0.00823913	0.026379	Dusp1
modification-dependent protein catabolic process	Gene Ontology	GO:0019941	1	6	0.00823913	0.026379	Isg15
cellular response to laminar fluid shear stress	Gene Ontology	GO:0071499	1	6	0.00823913	0.026379	Klf4
spongiotrophoblast differentiation	Gene Ontology	GO:0060708	1	6	0.00823913	0.026379	Socs3
negative regulation of response to cytokine stimulus	Gene Ontology	GO:0060761	1	6	0.00823913	0.026379	Klf4
negative regulation of regulatory T cell differentiation	Gene Ontology	GO:0045590	1	6	0.00823913	0.026379	Irf1
regulation of immunoglobulin production	Gene Ontology	GO:0002637	1	6	0.00823913	0.026379	Tnfaip3
radial glial cell differentiation	Gene Ontology	GO:0060019	1	6	0.00823913	0.026379	Stat3
CD8-positive, alpha-beta T cell differentiation	Gene Ontology	GO:0043374	1	6	0.00823913	0.026379	Irf1
positive regulation of tau-protein kinase activity	Gene Ontology	GO:1902949	1	6	0.00823913	0.026379	Egr1
interferon-gamma-mediated signaling pathway	Gene Ontology	GO:0060333	1	6	0.00823913	0.026379	Irf1
post-embryonic hemopoiesis	Gene Ontology	GO:0035166	1	6	0.00823913	0.026379	Klf4
negative regulation of hydrogen peroxide-induced neuron death	Gene Ontology	GO:1903208	1	6	0.00823913	0.026379	Nr4a3
semicircular canal morphogenesis	Gene Ontology	GO:0048752	1	7	0.00941071	0.0286838	Nr4a3
CCR5 chemokine receptor binding	Gene Ontology	GO:0031730	1	7	0.00941071	0.0286838	Stat3
acute inflammatory response to antigenic stimulus	Gene Ontology	GO:0002438	1	7	0.00941071	0.0286838	Icam1
negative regulation of B cell activation	Gene Ontology	GO:0050869	1	7	0.00941071	0.0286838	Tnfaip3
negative regulation of inclusion body assembly	Gene Ontology	GO:0090084	1	7	0.00941071	0.0286838	Dnajb1
positive regulation of cellular extravasation	Gene Ontology	GO:0002693	1	7	0.00941071	0.0286838	Icam1
double-stranded methylated DNA binding	Gene Ontology	GO:0010385	1	7	0.00941071	0.0286838	Egr1
positive regulation of core promoter binding	Gene Ontology	GO:1904798	1	7	0.00941071	0.0286838	Klf4
SUMO ligase activity	Gene Ontology	GO:0061665	1	7	0.00941071	0.0286838	Egr2
response to type I interferon	Gene Ontology	GO:0034340	1	7	0.00941071	0.0286838	Isg15
interleukin-10 production	Gene Ontology	GO:0032613	1	7	0.00941071	0.0286838	Isg15
polyamine metabolic process	Gene Ontology	GO:0006595	1	7	0.00941071	0.0286838	Odc1
histone deacetylase binding	Gene Ontology	GO:0042826	2	122	0.00949342	0.0288207	Hspa1a|Klf4
negative regulation of cell growth	Gene Ontology	GO:0030308	2	128	0.0103917	0.0306566	Sertad1|Bbc3
protease binding	Gene Ontology	GO:0002020	2	128	0.0103917	0.0306566	Hspa1a|Tnfaip3
positive regulation of DNA-templated transcription, initiation	Gene Ontology	GO:2000144	1	8	0.0105809	0.0306566	Jun
primary miRNA binding	Gene Ontology	GO:0070878	1	8	0.0105809	0.0306566	Stat3
Schwann cell differentiation	Gene Ontology	GO:0014037	1	8	0.0105809	0.0306566	Egr2
growth hormone receptor signaling pathway	Gene Ontology	GO:0060396	1	8	0.0105809	0.0306566	Stat3
regulation of ruffle assembly	Gene Ontology	GO:1900027	1	8	0.0105809	0.0306566	Icam1
NLRP3 inflammasome complex	Gene Ontology	GO:0072559	1	8	0.0105809	0.0306566	Casp4
adenyl-nucleotide exchange factor activity	Gene Ontology	GO:0000774	1	8	0.0105809	0.0306566	Hsph1
positive regulation of T-helper 1 cell differentiation	Gene Ontology	GO:0045627	1	8	0.0105809	0.0306566	Irf1
cysteine-type endopeptidase activity involved in apoptotic signaling pathway	Gene Ontology	GO:0097199	1	8	0.0105809	0.0306566	Casp4
cysteine-type peptidase activity	Gene Ontology	GO:0008234	2	133	0.0111679	0.0316373	Casp4|Tnfaip3
integrin binding	Gene Ontology	GO:0005178	2	134	0.0113262	0.0316373	Isg15|Icam1
inflammasome complex	Gene Ontology	GO:0061702	1	9	0.0117498	0.0316373	Casp4
protein tag	Gene Ontology	GO:0031386	1	9	0.0117498	0.0316373	Isg15
negative regulation of endoplasmic reticulum calcium ion concentration	Gene Ontology	GO:0032471	1	9	0.0117498	0.0316373	Bbc3
IPAF inflammasome complex	Gene Ontology	GO:0072557	1	9	0.0117498	0.0316373	Casp4
ectopic germ cell programmed cell death	Gene Ontology	GO:0035234	1	9	0.0117498	0.0316373	Casp4
embryonic process involved in female pregnancy	Gene Ontology	GO:0060136	1	9	0.0117498	0.0316373	Junb
epidermis morphogenesis	Gene Ontology	GO:0048730	1	9	0.0117498	0.0316373	Klf4
positive regulation of fatty acid oxidation	Gene Ontology	GO:0046321	1	9	0.0117498	0.0316373	Nr4a3
response to leptin	Gene Ontology	GO:0044321	1	9	0.0117498	0.0316373	Stat3
positive regulation of monocyte differentiation	Gene Ontology	GO:0045657	1	9	0.0117498	0.0316373	Jun
positive regulation of feeding behavior	Gene Ontology	GO:2000253	1	9	0.0117498	0.0316373	Nr4a3
sperm head	Gene Ontology	GO:0061827	1	9	0.0117498	0.0316373	Dnajb1
estrous cycle	Gene Ontology	GO:0044849	1	9	0.0117498	0.0316373	Egr1
positive regulation of tumor necrosis factor-mediated signaling pathway	Gene Ontology	GO:1903265	1	9	0.0117498	0.0316373	Casp4
T-helper 17 cell lineage commitment	Gene Ontology	GO:0072540	1	9	0.0117498	0.0316373	Stat3
response to drug	Gene Ontology	GO:0042493	2	138	0.0119691	0.0320015	Jun|Fos
marginal zone B cell differentiation	Gene Ontology	GO:0002315	1	10	0.0129174	0.0322722	Tnfaip3
protein K11-linked deubiquitination	Gene Ontology	GO:0035871	1	10	0.0129174	0.0322722	Tnfaip3
Lys63-specific deubiquitinase activity	Gene Ontology	GO:0061578	1	10	0.0129174	0.0322722	Tnfaip3
negative regulation by host of viral transcription	Gene Ontology	GO:0043922	1	10	0.0129174	0.0322722	Jun
regulation of axon regeneration	Gene Ontology	GO:0048679	1	10	0.0129174	0.0322722	Klf4
astrocyte differentiation	Gene Ontology	GO:0048708	1	10	0.0129174	0.0322722	Stat3
positive regulation of cysteine-type endopeptidase activity	Gene Ontology	GO:2001056	1	10	0.0129174	0.0322722	Bbc3
positive regulation of glucose transmembrane transport	Gene Ontology	GO:0010828	1	10	0.0129174	0.0322722	Nr4a3
adhesion of symbiont to host	Gene Ontology	GO:0044406	1	10	0.0129174	0.0322722	Icam1
activation of MAPKKK activity	Gene Ontology	GO:0000185	1	10	0.0129174	0.0322722	Gadd45b
negative regulation of growth	Gene Ontology	GO:0045926	1	10	0.0129174	0.0322722	Bbc3
positive regulation of viral entry into host cell	Gene Ontology	GO:0046598	1	10	0.0129174	0.0322722	Trim30a
sexual reproduction	Gene Ontology	GO:0019953	1	10	0.0129174	0.0322722	Stat3
facial nerve structural organization	Gene Ontology	GO:0021612	1	10	0.0129174	0.0322722	Egr2
regulation of mitochondrial membrane permeability	Gene Ontology	GO:0046902	1	10	0.0129174	0.0322722	Stat3
polyamine biosynthetic process	Gene Ontology	GO:0006596	1	10	0.0129174	0.0322722	Odc1
positive regulation of protein metabolic process	Gene Ontology	GO:0051247	1	10	0.0129174	0.0322722	Klf4
protein tyrosine/threonine phosphatase activity	Gene Ontology	GO:0008330	1	10	0.0129174	0.0322722	Dusp1
branching involved in labyrinthine layer morphogenesis	Gene Ontology	GO:0060670	1	10	0.0129174	0.0322722	Socs3
intracellular signal transduction	Gene Ontology	GO:0035556	3	412	0.0129819	0.0323274	Nim1k|Dusp1|Socs3
cysteine-type endopeptidase activity involved in apoptotic process	Gene Ontology	GO:0097153	1	11	0.0140835	0.0340688	Casp4
regulation of smooth muscle cell proliferation	Gene Ontology	GO:0048660	1	11	0.0140835	0.0340688	Nr4a3
negative regulation of calcium ion transport	Gene Ontology	GO:0051926	1	11	0.0140835	0.0340688	Icam1
epidermal cell differentiation	Gene Ontology	GO:0009913	1	11	0.0140835	0.0340688	Klf4
mast cell degranulation	Gene Ontology	GO:0043303	1	11	0.0140835	0.0340688	Nr4a3
positive regulation of transcription from RNA polymerase II promoter in response to endoplasmic reticulum stress	Gene Ontology	GO:1990440	1	11	0.0140835	0.0340688	Atf3
response to inorganic substance	Gene Ontology	GO:0010035	1	11	0.0140835	0.0340688	Nr4a1
common myeloid progenitor cell proliferation	Gene Ontology	GO:0035726	1	11	0.0140835	0.0340688	Nr4a3
MAP kinase tyrosine/serine/threonine phosphatase activity	Gene Ontology	GO:0017017	1	12	0.0152484	0.0342751	Dusp1
cellular response to interferon-alpha	Gene Ontology	GO:0035457	1	12	0.0152484	0.0342751	Ifit3
positive regulation of gene silencing by miRNA	Gene Ontology	GO:2000637	1	12	0.0152484	0.0342751	Stat3
negative regulation of protein autophosphorylation	Gene Ontology	GO:0031953	1	12	0.0152484	0.0342751	Jun
cysteine-type endopeptidase activity involved in execution phase of apoptosis	Gene Ontology	GO:0097200	1	12	0.0152484	0.0342751	Casp4
CARD domain binding	Gene Ontology	GO:0050700	1	12	0.0152484	0.0342751	Casp4
response to interferon-alpha	Gene Ontology	GO:0035455	1	12	0.0152484	0.0342751	Bst2
positive regulation of ATP biosynthetic process	Gene Ontology	GO:2001171	1	12	0.0152484	0.0342751	Stat3
positive regulation of T cell differentiation in thymus	Gene Ontology	GO:0033089	1	12	0.0152484	0.0342751	Egr3
execution phase of apoptosis	Gene Ontology	GO:0097194	1	12	0.0152484	0.0342751	Bbc3
response to muramyl dipeptide	Gene Ontology	GO:0032495	1	12	0.0152484	0.0342751	Tnfaip3
response to interferon-beta	Gene Ontology	GO:0035456	1	12	0.0152484	0.0342751	Bst2
positive regulation of leukocyte adhesion to vascular endothelial cell	Gene Ontology	GO:1904996	1	12	0.0152484	0.0342751	Icam1
mRNA transcription by RNA polymerase II	Gene Ontology	GO:0042789	1	12	0.0152484	0.0342751	Stat3
leptin-mediated signaling pathway	Gene Ontology	GO:0033210	1	12	0.0152484	0.0342751	Stat3
positive regulation of natural killer cell differentiation	Gene Ontology	GO:0032825	1	12	0.0152484	0.0342751	Irf1
transcription cofactor binding	Gene Ontology	GO:0001221	1	12	0.0152484	0.0342751	Klf4
positive regulation of nuclear-transcribed mRNA poly(A) tail shortening	Gene Ontology	GO:0060213	1	12	0.0152484	0.0342751	Btg2
cellular response to peptide hormone stimulus	Gene Ontology	GO:0071375	1	12	0.0152484	0.0342751	Irf1
establishment of endothelial intestinal barrier	Gene Ontology	GO:0090557	1	12	0.0152484	0.0342751	Icam1
response to molecule of bacterial origin	Gene Ontology	GO:0002237	1	12	0.0152484	0.0342751	Tnfaip3
positive regulation of type I interferon-mediated signaling pathway	Gene Ontology	GO:0060340	1	13	0.0164119	0.0360399	Irf7
negative regulation of neuron migration	Gene Ontology	GO:2001223	1	13	0.0164119	0.0360399	Stat3
placenta blood vessel development	Gene Ontology	GO:0060674	1	13	0.0164119	0.0360399	Socs3
monocyte differentiation	Gene Ontology	GO:0030224	1	13	0.0164119	0.0360399	Jun
peptidyl-serine dephosphorylation	Gene Ontology	GO:0070262	1	13	0.0164119	0.0360399	Dusp1
zona pellucida receptor complex	Gene Ontology	GO:0002199	1	13	0.0164119	0.0360399	Hspa1b
positive regulation of chemokine production	Gene Ontology	GO:0045080	1	13	0.0164119	0.0360399	Egr1
neuron differentiation	Gene Ontology	GO:0030182	2	164	0.0165237	0.0361812	Btg2|Ier2
interleukin-6-mediated signaling pathway	Gene Ontology	GO:0070102	1	14	0.017574	0.037936	Stat3
1-phosphatidylinositol-3-kinase regulator activity	Gene Ontology	GO:0046935	1	14	0.017574	0.037936	Socs3
positive regulation of hepatocyte proliferation	Gene Ontology	GO:2000347	1	14	0.017574	0.037936	Tnfaip3
metalloendopeptidase inhibitor activity	Gene Ontology	GO:0008191	1	14	0.017574	0.037936	Bst2
nucleic acid binding	Gene Ontology	GO:0003676	4	851	0.0181259	0.038899	Egr2|Klf4|Egr1|Egr3
axon regeneration	Gene Ontology	GO:0031103	1	15	0.0187348	0.038899	Jun
Ras guanyl-nucleotide exchange factor activity	Gene Ontology	GO:0005088	1	15	0.0187348	0.038899	Rasgef1b
cellular respiration	Gene Ontology	GO:0045333	1	15	0.0187348	0.038899	Nr4a3
negative regulation of neural precursor cell proliferation	Gene Ontology	GO:2000178	1	15	0.0187348	0.038899	Btg2
response to radiation	Gene Ontology	GO:0009314	1	15	0.0187348	0.038899	Jun
positive regulation of cellular protein catabolic process	Gene Ontology	GO:1903364	1	15	0.0187348	0.038899	Tnfaip3
negative regulation of interleukin-8 production	Gene Ontology	GO:0032717	1	15	0.0187348	0.038899	Klf4
negative regulation of glycolytic process	Gene Ontology	GO:0045820	1	15	0.0187348	0.038899	Stat3
eyelid development in camera-type eye	Gene Ontology	GO:0061029	1	15	0.0187348	0.038899	Jun
cellular response to hormone stimulus	Gene Ontology	GO:0032870	1	15	0.0187348	0.038899	Stat3
postsynapse to nucleus signaling pathway	Gene Ontology	GO:0099527	1	15	0.0187348	0.038899	Stat3
chromatin-mediated maintenance of transcription	Gene Ontology	GO:0048096	1	15	0.0187348	0.038899	Sertad1
negative regulation of innate immune response	Gene Ontology	GO:0045824	1	16	0.0198943	0.0403177	Tnfaip3
cellular response to chemokine	Gene Ontology	GO:1990869	1	16	0.0198943	0.0403177	Dusp1
endoderm formation	Gene Ontology	GO:0001706	1	16	0.0198943	0.0403177	Dusp1
negative regulation of cell migration involved in sprouting angiogenesis	Gene Ontology	GO:0090051	1	16	0.0198943	0.0403177	Klf4
negative regulation of phosphatidylinositol 3-kinase signaling	Gene Ontology	GO:0014067	1	16	0.0198943	0.0403177	Klf4
regulation of feeding behavior	Gene Ontology	GO:0060259	1	16	0.0198943	0.0403177	Stat3
positive regulation of vascular endothelial cell proliferation	Gene Ontology	GO:1905564	1	16	0.0198943	0.0403177	Stat3
positive regulation by host of viral transcription	Gene Ontology	GO:0043923	1	16	0.0198943	0.0403177	Jun
negative regulation of receptor signaling pathway via JAK-STAT	Gene Ontology	GO:0046426	1	16	0.0198943	0.0403177	Socs3
lysosomal transport	Gene Ontology	GO:0007041	1	17	0.0210524	0.0416673	Hspa1a
type I interferon signaling pathway	Gene Ontology	GO:0060337	1	17	0.0210524	0.0416673	Irf7
inactivation of MAPK activity	Gene Ontology	GO:0000188	1	17	0.0210524	0.0416673	Dusp1
transcription regulator activity	Gene Ontology	GO:0140110	1	17	0.0210524	0.0416673	Sertad1
establishment of endothelial barrier	Gene Ontology	GO:0061028	1	17	0.0210524	0.0416673	Icam1
locomotor rhythm	Gene Ontology	GO:0045475	1	17	0.0210524	0.0416673	Egr1
positive regulation of cellular protein metabolic process	Gene Ontology	GO:0032270	1	17	0.0210524	0.0416673	Klf4
negative regulation of toll-like receptor signaling pathway	Gene Ontology	GO:0034122	1	17	0.0210524	0.0416673	Trim30a
negative regulation of DNA biosynthetic process	Gene Ontology	GO:2000279	1	17	0.0210524	0.0416673	Dusp1
regulation of apoptotic process	Gene Ontology	GO:0042981	2	192	0.022123	0.0432823	Casp4|Egr1
central nervous system neuron development	Gene Ontology	GO:0021954	1	18	0.0222092	0.0432823	Btg2
dentate gyrus development	Gene Ontology	GO:0021542	1	18	0.0222092	0.0432823	Btg2
mitochondrial envelope	Gene Ontology	GO:0005740	1	18	0.0222092	0.0432823	Bbc3
negative regulation of oxidative stress-induced neuron death	Gene Ontology	GO:1903204	1	18	0.0222092	0.0432823	Nr4a3
negative regulation of stem cell differentiation	Gene Ontology	GO:2000737	1	18	0.0222092	0.0432823	Stat3
trophoblast giant cell differentiation	Gene Ontology	GO:0060707	1	19	0.0233646	0.0449592	Socs3
regulation of protein catabolic process	Gene Ontology	GO:0042176	1	19	0.0233646	0.0449592	Odc1
peptidyl-threonine dephosphorylation	Gene Ontology	GO:0035970	1	19	0.0233646	0.0449592	Dusp1
interleukin-1-mediated signaling pathway	Gene Ontology	GO:0070498	1	19	0.0233646	0.0449592	Egr1
positive regulation of vascular associated smooth muscle cell migration	Gene Ontology	GO:1904754	1	19	0.0233646	0.0449592	Nr4a3
trophectodermal cell differentiation	Gene Ontology	GO:0001829	1	20	0.0245187	0.0465917	Junb
cellular response to extracellular stimulus	Gene Ontology	GO:0031668	1	20	0.0245187	0.0465917	Fos
regulation of ossification	Gene Ontology	GO:0030278	1	20	0.0245187	0.0465917	Egr2
interferon-gamma production	Gene Ontology	GO:0032609	1	20	0.0245187	0.0465917	Isg15
chromatin binding	Gene Ontology	GO:0003682	3	528	0.0247875	0.0469852	Egr2|Jun|Fos
protein kinase binding	Gene Ontology	GO:0019901	3	530	0.0250286	0.0473245	Nr4a3|Stat3|Trim30a
phosphatidylinositol 3-kinase complex	Gene Ontology	GO:0005942	1	21	0.0256715	0.0478281	Socs3
membrane depolarization	Gene Ontology	GO:0051899	1	21	0.0256715	0.0478281	Jun
inclusion body	Gene Ontology	GO:0016234	1	21	0.0256715	0.0478281	Hspa1a
transcription coactivator binding	Gene Ontology	GO:0001223	1	21	0.0256715	0.0478281	Nr4a3
regulation of viral entry into host cell	Gene Ontology	GO:0046596	1	21	0.0256715	0.0478281	Trim30a
decidualization	Gene Ontology	GO:0046697	1	21	0.0256715	0.0478281	Junb
response to stilbenoid	Gene Ontology	GO:0035634	1	22	0.026823	0.0494893	Ifit3
K63-linked polyubiquitin modification-dependent protein binding	Gene Ontology	GO:0070530	1	22	0.026823	0.0494893	Tnfaip3
positive regulation of sprouting angiogenesis	Gene Ontology	GO:1903672	1	22	0.026823	0.0494893	Klf4
ATPase activity	Gene Ontology	GO:0016887	2	217	0.0276912	0.0503912	Hspa1b|Hspa1a
positive regulation of ERK1 and ERK2 cascade	Gene Ontology	GO:0070374	2	218	0.0279245	0.0503912	Jun|Icam1
protein K48-linked deubiquitination	Gene Ontology	GO:0071108	1	23	0.0279731	0.0503912	Tnfaip3
positive regulation of interferon-alpha production	Gene Ontology	GO:0032727	1	23	0.0279731	0.0503912	Irf7
peripheral nervous system development	Gene Ontology	GO:0007422	1	23	0.0279731	0.0503912	Egr3
cell adhesion mediated by integrin	Gene Ontology	GO:0033627	1	23	0.0279731	0.0503912	Icam1
pyroptosis	Gene Ontology	GO:0070269	1	23	0.0279731	0.0503912	Casp4
ATPase activator activity	Gene Ontology	GO:0001671	1	23	0.0279731	0.0503912	Dnajb1
temperature homeostasis	Gene Ontology	GO:0001659	1	23	0.0279731	0.0503912	Stat3
neuromuscular synaptic transmission	Gene Ontology	GO:0007274	1	23	0.0279731	0.0503912	Egr3
ubiquitin-like protein ligase binding	Gene Ontology	GO:0044389	1	24	0.0291219	0.0514869	Jun
negative regulation of cyclin-dependent protein serine/threonine kinase activity	Gene Ontology	GO:0045736	1	24	0.0291219	0.0514869	Tnfaip3
gluconeogenesis	Gene Ontology	GO:0006094	1	24	0.0291219	0.0514869	Atf3
protein sumoylation	Gene Ontology	GO:0016925	1	24	0.0291219	0.0514869	Egr2
carboxy-lyase activity	Gene Ontology	GO:0016831	1	24	0.0291219	0.0514869	Odc1
immunoglobulin mediated immune response	Gene Ontology	GO:0016064	1	24	0.0291219	0.0514869	Irf7
negative regulation of interleukin-1 beta production	Gene Ontology	GO:0032691	1	24	0.0291219	0.0514869	Tnfaip3
positive regulation of myelination	Gene Ontology	GO:0031643	1	24	0.0291219	0.0514869	Egr2
intracellular membrane-bounded organelle	Gene Ontology	GO:0043231	4	992	0.0296535	0.0523054	Egr2|Plin4|Fosb|Tnfaip3
positive regulation of cardiac muscle hypertrophy	Gene Ontology	GO:0010613	1	25	0.0302693	0.0530235	Nr4a3
negative regulation of interleukin-2 production	Gene Ontology	GO:0032703	1	25	0.0302693	0.0530235	Tnfaip3
intrinsic apoptotic signaling pathway by p53 class mediator	Gene Ontology	GO:0072332	1	25	0.0302693	0.0530235	Bbc3
negative regulation of MAPK cascade	Gene Ontology	GO:0043409	1	26	0.0314155	0.0541597	Dusp1
positive regulation of ATPase activity	Gene Ontology	GO:0032781	1	26	0.0314155	0.0541597	Dnajb1
response to interferon-gamma	Gene Ontology	GO:0034341	1	26	0.0314155	0.0541597	Bst2
small ribosomal subunit	Gene Ontology	GO:0015935	1	26	0.0314155	0.0541597	Isg15
positive regulation of release of cytochrome c from mitochondria	Gene Ontology	GO:0090200	1	26	0.0314155	0.0541597	Bbc3

## Sheet: table4
Gene list from GenMANIA
Symbol	Description	Score	Functions	Links
Calm1		0.927533	cation channel complex, cell cycle G2/M phase transition, cytoplasmic vesicle membrane, exocytic vesicle, exocytic vesicle membrane, G protein-coupled glutamate receptor binding, G protein-coupled receptor binding, glutamate receptor binding, ion channel complex, potassium channel complex, site of polarized growth, synaptic vesicle, transmembrane transporter complex, transport vesicle, transport …	http://www.ncbi.nlm.nih.gov/sites/entrez?db=gene&cmd=search&term=12313
Gjc2		0.853691	calcium ion transmembrane transport, gap junction, positive regulation of calcium ion transport, regulation of calcium ion transport, wide pore channel activity	http://www.ncbi.nlm.nih.gov/sites/entrez?db=gene&cmd=search&term=118454
Camk2a		0.768835	dendrite development, glutamate receptor signaling pathway, localization within membrane, neuron spine, neurotransmitter receptor diffusion trapping, neurotransmitter receptor localization to postsynaptic specialization membrane, postsynaptic density, protein localization to cell junction, protein localization to postsynapse, protein localization to postsynaptic specialization membrane, protein l…	http://www.ncbi.nlm.nih.gov/sites/entrez?db=gene&cmd=search&term=12322
Camk2b		0.0043192	dendrite development, dendritic spine organization, neuromuscular process, neuron projection organization, positive regulation of synaptic transmission, postsynapse organization, regulation of dendrite development, regulation of G protein-coupled receptor signaling pathway, regulation of neuronal synaptic plasticity, regulation of postsynapse organization, regulation of protein localization to ce…	http://www.ncbi.nlm.nih.gov/sites/entrez?db=gene&cmd=search&term=12323
Myo5a		0.00378966	calcium ion transmembrane transport, calcium ion transport into cytosol, cytosolic calcium ion transport, exocytic vesicle, locomotory behavior, neuromuscular process, positive regulation of cytosolic calcium ion concentration, regulation of calcium ion transport, regulation of calcium ion transport into cytosol, regulation of protein localization to cell periphery, regulation of protein localiza…	http://www.ncbi.nlm.nih.gov/sites/entrez?db=gene&cmd=search&term=17918
Snca		0.00365954	acidic amino acid transport, adult behavior, amine transport, axon terminus, calcium ion transmembrane transport, calcium ion transport into cytosol, chemical synaptic transmission, postsynaptic, cytoplasmic vesicle membrane, cytosolic calcium ion transport, dicarboxylic acid transport, exocytic vesicle, exocytic vesicle membrane, glutamate secretion, locomotory behavior, neuron projection termin…	http://www.ncbi.nlm.nih.gov/sites/entrez?db=gene&cmd=search&term=20617
Grin2b		0.00288334	acidic amino acid transport, amine transport, axon terminus, calcium channel activity, calcium ion transmembrane transport, calcium ion transmembrane transporter activity, calcium ion transport into cytosol, cation channel complex, cellular component maintenance, chemical synaptic transmission, postsynaptic, cytosolic calcium ion transport, dendritic spine maintenance, dendritic spine organizatio…	http://www.ncbi.nlm.nih.gov/sites/entrez?db=gene&cmd=search&term=14812
Grin1		0.00275684	adult behavior, axon terminus, calcium channel activity, calcium ion transmembrane transport, calcium ion transmembrane transporter activity, calcium ion transport into cytosol, cation channel complex, cellular component maintenance, chemical synaptic transmission, postsynaptic, cytoplasmic vesicle membrane, cytosolic calcium ion transport, dendrite development, dendritic spine maintenance, dendr…	http://www.ncbi.nlm.nih.gov/sites/entrez?db=gene&cmd=search&term=14810
Calm2		0.00248144	cation channel complex, cell cycle G2/M phase transition, cytoplasmic vesicle membrane, exocytic vesicle, exocytic vesicle membrane, G protein-coupled glutamate receptor binding, G protein-coupled receptor binding, glutamate receptor binding, ion channel complex, potassium channel complex, site of polarized growth, synaptic vesicle, transmembrane transporter complex, transport vesicle, transport …	http://www.ncbi.nlm.nih.gov/sites/entrez?db=gene&cmd=search&term=12314
Chrm4		0.00224437	acetylcholine receptor signaling pathway, adenylate cyclase-inhibiting G protein-coupled receptor signaling pathway, G protein-coupled neurotransmitter receptor activity, integral component of postsynaptic membrane, integral component of postsynaptic specialization membrane, integral component of synaptic membrane, intrinsic component of postsynaptic density membrane, intrinsic component of posts…	http://www.ncbi.nlm.nih.gov/sites/entrez?db=gene&cmd=search&term=12672
Cobl		0.00218886	dendrite development, regulation of dendrite development, site of polarized growth	http://www.ncbi.nlm.nih.gov/sites/entrez?db=gene&cmd=search&term=12808
Kif2c		0.00215022		http://www.ncbi.nlm.nih.gov/sites/entrez?db=gene&cmd=search&term=73804
Irf3		0.00193105		http://www.ncbi.nlm.nih.gov/sites/entrez?db=gene&cmd=search&term=54131
Arpp21		0.00171707		http://www.ncbi.nlm.nih.gov/sites/entrez?db=gene&cmd=search&term=74100
Scn8a		0.00165088	adult behavior, cation channel complex, excitatory synapse, I band, integral component of postsynaptic membrane, integral component of postsynaptic specialization membrane, integral component of synaptic membrane, intrinsic component of postsynaptic density membrane, intrinsic component of postsynaptic membrane, intrinsic component of postsynaptic specialization membrane, intrinsic component of p…	http://www.ncbi.nlm.nih.gov/sites/entrez?db=gene&cmd=search&term=20273
Abi1		0.00163885	dendrite development, postsynaptic signal transduction	http://www.ncbi.nlm.nih.gov/sites/entrez?db=gene&cmd=search&term=11308
Chrm3		0.00163788	acetylcholine receptor signaling pathway, adenylate cyclase-inhibiting G protein-coupled receptor signaling pathway, G protein-coupled neurotransmitter receptor activity, integral component of postsynaptic membrane, integral component of postsynaptic specialization membrane, integral component of synaptic membrane, intrinsic component of postsynaptic density membrane, intrinsic component of posts…	http://www.ncbi.nlm.nih.gov/sites/entrez?db=gene&cmd=search&term=12671
Grm2		0.00163225	acidic amino acid transport, adult behavior, amine transport, dicarboxylic acid transport, glial cell projection, glutamate receptor activity, glutamate receptor signaling pathway, glutamate secretion, regulation of amine transport, regulation of amino acid transport, regulation of anion transport, regulation of organic acid transport, response to alkaloid, synaptic transmission, glutamatergic	http://www.ncbi.nlm.nih.gov/sites/entrez?db=gene&cmd=search&term=108068
Homer1		0.00160855	adult behavior, cellular component maintenance, dendritic spine maintenance, dendritic spine organization, G protein-coupled glutamate receptor binding, G protein-coupled receptor binding, glutamate receptor binding, glutamate receptor signaling pathway, I band, neuron projection organization, neuron spine, postsynapse organization, protein complex oligomerization, protein localization to cell ju…	http://www.ncbi.nlm.nih.gov/sites/entrez?db=gene&cmd=search&term=26556
Calm3		0.00158528	cation channel complex, cell cycle G2/M phase transition, cytoplasmic vesicle membrane, exocytic vesicle, exocytic vesicle membrane, G protein-coupled glutamate receptor binding, G protein-coupled receptor binding, glutamate receptor binding, ion channel complex, potassium channel complex, site of polarized growth, synaptic vesicle, transmembrane transporter complex, transport vesicle, transport …	http://www.ncbi.nlm.nih.gov/sites/entrez?db=gene&cmd=search&term=12315
Grm3		0.00155942	glial cell projection, glutamate receptor activity, glutamate receptor signaling pathway, integral component of synaptic membrane, intrinsic component of postsynaptic membrane, intrinsic component of presynaptic membrane, intrinsic component of synaptic membrane, neuron spine, postsynaptic membrane, presynaptic membrane, synaptic transmission, glutamatergic	http://www.ncbi.nlm.nih.gov/sites/entrez?db=gene&cmd=search&term=108069
Gjb1		0.00148742	gap junction, wide pore channel activity	http://www.ncbi.nlm.nih.gov/sites/entrez?db=gene&cmd=search&term=14618
Cacng2		0.00146091	calcium channel activity, calcium ion transmembrane transporter activity, cation channel complex, glutamate receptor binding, integral component of postsynaptic membrane, integral component of postsynaptic specialization membrane, integral component of synaptic membrane, intrinsic component of postsynaptic density membrane, intrinsic component of postsynaptic membrane, intrinsic component of post…	http://www.ncbi.nlm.nih.gov/sites/entrez?db=gene&cmd=search&term=12300
